# Supplementary material for: 5-Cyclo­hexyl-2-methyl-3-(3-methyl­phenyl­sulfon­yl)-1-benzo­furan
Source: Acta Crystallogr Sect E Struct Rep Online. 2014 Mar 29;70(Pt 4):o494. doi: 10.1107/S1600536814006448 (PMC3998604; doi:10.1107/S1600536814006448)
Supplement: Supplementary file 1 [file e-70-0o494-sup1.cif]

##############################################################################
#                                                                            #
# This CIF contains the data in a paper accepted for publication in          #
# Acta Crystallographica Section E. It conforms to the requirements of       #
# Notes for Authors for Acta Crystallographica Section E, and has been       #
# peer reviewed under the auspices of the IUCr Commission on Journals.       #
#                                                                            #
# Full details of the Crystallographic Information File format               #
# are given in the paper "The Crystallographic Information File (CIF):       #
# a New Standard Archive File for Crystallography" by S. R. Hall, F. H.      #
# Allen and I. D. Brown [Acta Cryst. (1991), A47, 655-685].                  #
#                                                                            #
# The current version of the core CIF dictionary is obtainable from          #
# ftp://ftp.iucr.org/pub/cif_core.dic.                                       #
#                                                                            #
# Software is freely available for graphical display of the structure(s)     #
# in this CIF. For information consult the CIF software page                 #
# http://www.iucr.org/resources/cif/software.                                #
#                                                                            #
# This file may be used for bona fide research purposes within the           #
# scientific community so long as proper attribution is given to the journal # 
# article from which it was obtained.                                        #
#                                                                            #
##############################################################################
data_I
_database_code_depnum_ccdc_archive 'CCDC 993236'
_audit_creation_method     'form.cif (version 2.0)'
_journal_data_validation_number     ?
_journal_date_recd_electronic     2014-02-13
_journal_date_accepted     2014-03-24
_journal_name_full     'Acta Crystallographica, Section E'
_journal_year     2014
_journal_volume     70
_journal_issue      4
_journal_page_first     o494
_journal_page_last     o494
_journal_paper_category     QO
_journal_paper_doi     10.1107/S1600536814006448
_journal_coeditor_code     KJ2238
_publ_contact_author_name     'Prof. Uk Lee'
_publ_contact_author_address
;
Department of Chemistry, Pukyong National University, 599-1 Daeyeon 3-dong
Nam-gu, Busan 608-737, Republic of Korea
;
_publ_contact_author_email     'uklee@pknu.ac.kr'
_publ_contact_author_fax     '+82-51-629-5583'
_publ_contact_author_phone     '+82-51-629-5596'
_publ_section_title
;
5-Cyclohexyl-2-methyl-3-(3-methylphenylsulfonyl)-1-benzofuran
;
loop_
    _publ_author_name
    _publ_author_address
    'Choi, Hong Dae'
;
Department of Chemistry, Dongeui University, San 24 Kaya-dong
Busanjin-gu, Busan 614-714, Republic of Korea
;
    'Seo, Pil Ja'
;
Department of Chemistry, Dongeui University, San 24 Kaya-dong
Busanjin-gu, Busan 614-714, Republic of Korea
;
    'Lee, Uk'
;
Department of Chemistry, Pukyong National University,
599-1 Daeyeon 3-dong
Nam-gu, Busan 608-737, Republic of Korea
;
_publ_section_synopsis     .
_chemical_name_systematic
;
5-Cyclohexyl-2-methyl-3-(3-methylphenylsulfonyl)-1-benzofuran
;
_chemical_name_common     ?
_chemical_formula_moiety     'C22 H24 O3 S'
_chemical_formula_sum     'C22 H24 O3 S'
_chemical_formula_iupac     'C22 H24 O3 S'
_chemical_formula_weight     368.47
_chemical_melting_point_gt     428
_chemical_melting_point_lt     429
_symmetry_cell_setting     triclinic
_symmetry_space_group_name_H-M     'P -1'
_symmetry_space_group_name_Hall     '-P 1'
loop_
    _symmetry_equiv_pos_as_xyz
    'x, y, z'
    '-x, -y, -z'
_cell_length_a     8.97290(10)
_cell_length_b     10.34620(10)
_cell_length_c     11.0978(2)
_cell_angle_alpha     91.0270(10)
_cell_angle_beta     112.1420(10)
_cell_angle_gamma     96.9200(10)
_cell_volume     945.09(2)
_cell_formula_units_Z     2
_cell_measurement_reflns_used     6413
_cell_measurement_theta_min     2.47
_cell_measurement_theta_max     27.96
_cell_measurement_temperature     173(2)
_exptl_crystal_description     'block'
_exptl_crystal_colour     'colourless'
_exptl_crystal_size_max     0.45
_exptl_crystal_size_mid     0.24
_exptl_crystal_size_min     0.12
_exptl_crystal_density_diffrn     1.295
_exptl_crystal_density_meas     ?
_exptl_crystal_density_method     'not measured'
_exptl_crystal_F_000     392
_exptl_absorpt_coefficient_mu     0.190
_exptl_absorpt_correction_type     multi-scan
_exptl_absorpt_process_details     '(<i>SADABS</i>; Bruker, 2009)'
_exptl_absorpt_correction_T_min     0.7043
_exptl_absorpt_correction_T_max     0.7457
_exptl_special_details
;
;
_diffrn_ambient_temperature     173(2)
_diffrn_radiation_type     MoK\a
_diffrn_radiation_wavelength     0.71073
_diffrn_radiation_source     'rotating anode'
_diffrn_radiation_monochromator     'graphite multilayer'
_diffrn_measurement_device_type     'Bruker SMART APEXII CCD'
_diffrn_measurement_method     '\f and \w scans'
_diffrn_detector_area_resol_mean     10.0
_diffrn_reflns_number     17505
_diffrn_reflns_av_R_equivalents     0.0273
_diffrn_reflns_av_sigmaI/netI     0.0260
_diffrn_reflns_theta_min     1.99
_diffrn_reflns_theta_max     28.37
_diffrn_reflns_theta_full     28.37
_diffrn_measured_fraction_theta_max     0.991
_diffrn_measured_fraction_theta_full     0.991
_diffrn_reflns_limit_h_min     -11
_diffrn_reflns_limit_h_max     11
_diffrn_reflns_limit_k_min     -13
_diffrn_reflns_limit_k_max     13
_diffrn_reflns_limit_l_min     -14
_diffrn_reflns_limit_l_max     14
_diffrn_standards_number     0
_diffrn_standards_interval_count     ?
_diffrn_standards_interval_time     ?
_diffrn_standards_decay_%     ?
_refine_special_details
;
 Refinement of F^2^ against ALL reflections.  The weighted R-factor wR and
 goodness of fit S are based on F^2^, conventional R-factors R are based
 on F, with F set to zero for negative F^2^. The threshold expression of
 F^2^ > 2sigma(F^2^) is used only for calculating R-factors(gt) etc. and is
 not relevant to the choice of reflections for refinement.  R-factors based
 on F^2^ are statistically about twice as large as those based on F, and R-
 factors based on ALL data will be even larger.
;
_reflns_number_total     4676
_reflns_number_gt     3862
_reflns_threshold_expression     I>2\s(I)
_refine_ls_structure_factor_coef     Fsqd
_refine_ls_matrix_type     full
_refine_ls_R_factor_all     0.0531
_refine_ls_R_factor_gt     0.0420
_refine_ls_wR_factor_gt     0.1096
_refine_ls_wR_factor_ref     0.1168
_refine_ls_goodness_of_fit_ref     1.032
_refine_ls_restrained_S_all     1.032
_refine_ls_number_reflns     4676
_refine_ls_number_parameters     237
_refine_ls_number_restraints     0
_refine_ls_hydrogen_treatment     constr
_refine_ls_weighting_scheme     calc
_refine_ls_weighting_details
         'calc w=1/[\s^2^(Fo^2^)+(0.0576P)^2^+0.3454P] where P=(Fo^2^+2Fc^2^)/3'
_atom_sites_solution_hydrogens     difmap
_atom_sites_solution_primary     direct
_atom_sites_solution_secondary     difmap
_refine_ls_shift/su_max     0.000
_refine_ls_shift/su_mean     0.000
_refine_diff_density_max     0.273
_refine_diff_density_min     -0.362
_refine_ls_extinction_method     none
_refine_ls_extinction_coef     ?
loop_
    _atom_type_symbol
    _atom_type_description
    _atom_type_scat_dispersion_real
    _atom_type_scat_dispersion_imag
    _atom_type_scat_source
    'C' 'C' 0.0033 0.0016
                         'International Tables Vol C Tables 4.2.6.8 and 6.1.1.4'
    'H' 'H' 0.0000 0.0000
                         'International Tables Vol C Tables 4.2.6.8 and 6.1.1.4'
    'O' 'O' 0.0106 0.0060
                         'International Tables Vol C Tables 4.2.6.8 and 6.1.1.4'
    'S' 'S' 0.1246 0.1234
                         'International Tables Vol C Tables 4.2.6.8 and 6.1.1.4'
_computing_data_collection     '<i>APEX2</i> (Bruker, 2009)'
_computing_cell_refinement     '<i>SAINT</i> (Bruker, 2009)'
_computing_data_reduction     '<i>SAINT</i> (Bruker, 2009)'
_computing_structure_solution     '<i>SHELXS97</i> (Sheldrick, 2008)'
_computing_structure_refinement     '<i>SHELXL97</i> (Sheldrick, 2008)'
_computing_molecular_graphics
;
<i>ORTEP-3 for Windows</i> (Farrugia, 2012)
and <i>DIAMOND</i> (Brandenburg, 1998)
;
_computing_publication_material     '<i>SHELXL97</i> (Sheldrick, 2008)'
loop_
    _atom_site_type_symbol
    _atom_site_label
    _atom_site_fract_x
    _atom_site_fract_y
    _atom_site_fract_z
    _atom_site_U_iso_or_equiv
    _atom_site_adp_type
    _atom_site_calc_flag
    _atom_site_refinement_flags
    _atom_site_occupancy
    _atom_site_symmetry_multiplicity
    _atom_site_disorder_assembly
    _atom_site_disorder_group
    S S1 0.35800(4) 0.03292(4) 0.20843(3) 0.02902(11) Uani d . 1 2 . .
    O O1 0.55693(14) 0.33589(12) 0.08723(11) 0.0373(3) Uani d . 1 2 . .
    O O2 0.46948(14) -0.02883(11) 0.31363(10) 0.0359(3) Uani d . 1 2 . .
    O O3 0.27359(15) -0.03917(11) 0.08444(11) 0.0405(3) Uani d . 1 2 . .
    C C1 0.46417(18) 0.17522(15) 0.18450(14) 0.0290(3) Uani d . 1 2 . .
    C C2 0.57504(17) 0.26991(14) 0.28633(14) 0.0275(3) Uani d . 1 2 . .
    C C3 0.63168(17) 0.28333(14) 0.42235(14) 0.0279(3) Uani d . 1 2 . .
    H H3 0.5980 0.2181 0.4694 0.033 Uiso calc R 1 2 . .
    C C4 0.73853(18) 0.39425(15) 0.48773(15) 0.0299(3) Uani d . 1 2 . .
    C C5 0.78770(19) 0.48851(16) 0.41575(16) 0.0369(4) Uani d . 1 2 . .
    H H5 0.8608 0.5636 0.4613 0.044 Uiso calc R 1 2 . .
    C C6 0.7337(2) 0.47625(17) 0.28097(17) 0.0389(4) Uani d . 1 2 . .
    H H6 0.7682 0.5404 0.2333 0.047 Uiso calc R 1 2 . .
    C C7 0.62752(19) 0.36615(16) 0.22028(15) 0.0327(3) Uani d . 1 2 . .
    C C8 0.45740(19) 0.22001(16) 0.06823(15) 0.0338(3) Uani d . 1 2 . .
    C C9 0.79994(18) 0.41730(15) 0.63454(14) 0.0310(3) Uani d . 1 2 . .
    H H9 0.8961 0.4868 0.6611 0.037 Uiso calc R 1 2 . .
    C C10 0.8576(2) 0.29841(18) 0.70674(16) 0.0426(4) Uani d . 1 2 . .
    H H10A 0.9431 0.2692 0.6810 0.051 Uiso calc R 1 2 . .
    H H10B 0.7657 0.2266 0.6813 0.051 Uiso calc R 1 2 . .
    C C15 0.3672(2) 0.1726(2) -0.07082(16) 0.0449(4) Uani d . 1 2 . .
    H H15A 0.3005 0.0889 -0.0758 0.067 Uiso calc R 1 2 . .
    H H15B 0.4446 0.1613 -0.1119 0.067 Uiso calc R 1 2 . .
    H H15C 0.2970 0.2365 -0.1163 0.067 Uiso calc R 1 2 . .
    C C16 0.21417(17) 0.08713(14) 0.26325(14) 0.0274(3) Uani d . 1 2 . .
    C C17 0.24711(17) 0.09527(14) 0.39576(14) 0.0283(3) Uani d . 1 2 . .
    H H17 0.3450 0.0700 0.4555 0.034 Uiso calc R 1 2 . .
    C C18 0.13676(19) 0.14042(15) 0.44124(15) 0.0325(3) Uani d . 1 2 . .
    C C19 -0.0052(2) 0.17699(17) 0.35005(17) 0.0391(4) Uani d . 1 2 . .
    H H19 -0.0811 0.2095 0.3795 0.047 Uiso calc R 1 2 . .
    C C20 -0.0379(2) 0.16714(18) 0.21828(17) 0.0410(4) Uani d . 1 2 . .
    H H20 -0.1362 0.1918 0.1584 0.049 Uiso calc R 1 2 . .
    C C21 0.07095(19) 0.12176(16) 0.17273(15) 0.0350(3) Uani d . 1 2 . .
    H H21 0.0488 0.1143 0.0820 0.042 Uiso calc R 1 2 . .
    C C22 0.1720(2) 0.1479(2) 0.58506(17) 0.0450(4) Uani d . 1 2 . .
    H H22A 0.2309 0.0759 0.6250 0.068 Uiso calc R 1 2 . .
    H H22B 0.0696 0.1414 0.5986 0.068 Uiso calc R 1 2 . .
    H H22C 0.2385 0.2312 0.6253 0.068 Uiso calc R 1 2 . .
    C C11 0.9247(2) 0.32679(18) 0.85430(16) 0.0436(4) Uani d . 1 2 . .
    H H11A 0.9557 0.2458 0.8976 0.052 Uiso calc R 1 2 . .
    H H11B 1.0235 0.3921 0.8810 0.052 Uiso calc R 1 2 . .
    C C12 0.8014(2) 0.3777(2) 0.89752(17) 0.0467(4) Uani d . 1 2 . .
    H H12A 0.8507 0.4010 0.9926 0.056 Uiso calc R 1 2 . .
    H H12B 0.7080 0.3085 0.8802 0.056 Uiso calc R 1 2 . .
    C C13 0.7425(3) 0.4959(2) 0.82666(19) 0.0627(6) Uani d . 1 2 . .
    H H13A 0.8335 0.5684 0.8525 0.075 Uiso calc R 1 2 . .
    H H13B 0.6564 0.5237 0.8526 0.075 Uiso calc R 1 2 . .
    C C14 0.6753(3) 0.4684(2) 0.67829(18) 0.0586(6) Uani d . 1 2 . .
    H H14A 0.5764 0.4032 0.6511 0.070 Uiso calc R 1 2 . .
    H H14B 0.6447 0.5497 0.6355 0.070 Uiso calc R 1 2 . .
loop_
    _atom_site_aniso_label
    _atom_site_aniso_U_11
    _atom_site_aniso_U_22
    _atom_site_aniso_U_33
    _atom_site_aniso_U_12
    _atom_site_aniso_U_13
    _atom_site_aniso_U_23
    S1 0.0321(2) 0.03056(19) 0.02058(18) 0.00720(14) 0.00497(14) -0.00076(13)
    O1 0.0391(6) 0.0488(7) 0.0271(6) 0.0072(5) 0.0157(5) 0.0078(5)
    O2 0.0390(6) 0.0375(6) 0.0295(6) 0.0160(5) 0.0080(5) 0.0054(5)
    O3 0.0492(7) 0.0387(6) 0.0258(6) 0.0042(5) 0.0066(5) -0.0077(5)
    C1 0.0287(7) 0.0357(8) 0.0227(7) 0.0086(6) 0.0087(5) 0.0006(6)
    C2 0.0241(7) 0.0332(7) 0.0260(7) 0.0070(5) 0.0095(5) 0.0027(6)
    C3 0.0259(7) 0.0322(7) 0.0246(7) 0.0044(5) 0.0083(5) 0.0033(5)
    C4 0.0254(7) 0.0331(8) 0.0289(7) 0.0050(6) 0.0074(6) 0.0027(6)
    C5 0.0314(8) 0.0361(8) 0.0381(9) -0.0001(6) 0.0089(7) 0.0053(7)
    C6 0.0347(8) 0.0439(9) 0.0384(9) 0.0020(7) 0.0149(7) 0.0118(7)
    C7 0.0303(7) 0.0429(9) 0.0272(7) 0.0091(6) 0.0122(6) 0.0061(6)
    C8 0.0337(8) 0.0441(9) 0.0258(7) 0.0117(6) 0.0120(6) 0.0033(6)
    C9 0.0284(7) 0.0308(7) 0.0273(7) 0.0016(6) 0.0041(6) 0.0009(6)
    C10 0.0561(11) 0.0430(9) 0.0298(8) 0.0213(8) 0.0131(7) 0.0036(7)
    C15 0.0536(11) 0.0588(11) 0.0218(8) 0.0124(9) 0.0124(7) 0.0017(7)
    C16 0.0266(7) 0.0273(7) 0.0239(7) 0.0032(5) 0.0050(5) 0.0015(5)
    C17 0.0262(7) 0.0303(7) 0.0244(7) 0.0047(5) 0.0048(5) 0.0029(5)
    C18 0.0318(7) 0.0344(8) 0.0309(8) 0.0044(6) 0.0113(6) 0.0032(6)
    C19 0.0307(8) 0.0446(9) 0.0430(9) 0.0101(7) 0.0136(7) 0.0039(7)
    C20 0.0290(8) 0.0465(9) 0.0396(9) 0.0112(7) 0.0024(7) 0.0063(7)
    C21 0.0321(8) 0.0404(8) 0.0248(7) 0.0066(6) 0.0016(6) 0.0048(6)
    C22 0.0495(10) 0.0573(11) 0.0353(9) 0.0183(8) 0.0207(8) 0.0068(8)
    C11 0.0551(11) 0.0439(10) 0.0288(8) 0.0162(8) 0.0098(7) 0.0054(7)
    C12 0.0441(10) 0.0616(12) 0.0310(9) -0.0035(8) 0.0141(7) -0.0066(8)
    C13 0.0647(13) 0.0845(16) 0.0359(10) 0.0439(12) 0.0064(9) -0.0132(10)
    C14 0.0554(12) 0.0823(15) 0.0344(9) 0.0429(11) 0.0035(8) -0.0074(9)
_geom_special_details
;
 All esds (except the esd in the dihedral angle between two l.s. planes)
 are estimated using the full covariance matrix.  The cell esds are taken
 into account individually in the estimation of esds in distances, angles
 and torsion angles; correlations between esds in cell parameters are only
 used when they are defined by crystal symmetry.  An approximate (isotropic)
 treatment of cell esds is used for estimating esds involving l.s. planes.
;
loop_
    _geom_bond_atom_site_label_1
    _geom_bond_atom_site_label_2
    _geom_bond_site_symmetry_2
    _geom_bond_distance
    _geom_bond_publ_flag
    S1 O3 . 1.4370(11) ?
    S1 O2 . 1.4396(11) ?
    S1 C1 . 1.7356(16) ?
    S1 C16 . 1.7619(16) ?
    O1 C8 . 1.368(2) ?
    O1 C7 . 1.3821(18) ?
    C1 C8 . 1.361(2) ?
    C1 C2 . 1.451(2) ?
    C2 C7 . 1.387(2) ?
    C2 C3 . 1.398(2) ?
    C3 C4 . 1.394(2) ?
    C3 H3 . 0.9500 ?
    C4 C5 . 1.405(2) ?
    C4 C9 . 1.514(2) ?
    C5 C6 . 1.386(2) ?
    C5 H5 . 0.9500 ?
    C6 C7 . 1.373(2) ?
    C6 H6 . 0.9500 ?
    C8 C15 . 1.488(2) ?
    C9 C10 . 1.516(2) ?
    C9 C14 . 1.519(2) ?
    C9 H9 . 1.0000 ?
    C10 C11 . 1.526(2) ?
    C10 H10A . 0.9900 ?
    C10 H10B . 0.9900 ?
    C15 H15A . 0.9800 ?
    C15 H15B . 0.9800 ?
    C15 H15C . 0.9800 ?
    C16 C17 . 1.385(2) ?
    C16 C21 . 1.393(2) ?
    C17 C18 . 1.390(2) ?
    C17 H17 . 0.9500 ?
    C18 C19 . 1.396(2) ?
    C18 C22 . 1.504(2) ?
    C19 C20 . 1.378(2) ?
    C19 H19 . 0.9500 ?
    C20 C21 . 1.380(3) ?
    C20 H20 . 0.9500 ?
    C21 H21 . 0.9500 ?
    C22 H22A . 0.9800 ?
    C22 H22B . 0.9800 ?
    C22 H22C . 0.9800 ?
    C11 C12 . 1.504(3) ?
    C11 H11A . 0.9900 ?
    C11 H11B . 0.9900 ?
    C12 C13 . 1.507(3) ?
    C12 H12A . 0.9900 ?
    C12 H12B . 0.9900 ?
    C13 C14 . 1.533(3) ?
    C13 H13A . 0.9900 ?
    C13 H13B . 0.9900 ?
    C14 H14A . 0.9900 ?
    C14 H14B . 0.9900 ?
loop_
    _geom_angle_atom_site_label_1
    _geom_angle_atom_site_label_2
    _geom_angle_atom_site_label_3
    _geom_angle_site_symmetry_1
    _geom_angle_site_symmetry_3
    _geom_angle
    _geom_angle_publ_flag
    O3 S1 O2 . . 119.03(7) ?
    O3 S1 C1 . . 108.30(7) ?
    O2 S1 C1 . . 107.58(7) ?
    O3 S1 C16 . . 108.82(7) ?
    O2 S1 C16 . . 107.73(7) ?
    C1 S1 C16 . . 104.43(7) ?
    C8 O1 C7 . . 106.82(12) ?
    C8 C1 C2 . . 107.39(14) ?
    C8 C1 S1 . . 126.89(12) ?
    C2 C1 S1 . . 125.71(11) ?
    C7 C2 C3 . . 119.35(14) ?
    C7 C2 C1 . . 104.61(13) ?
    C3 C2 C1 . . 136.03(14) ?
    C4 C3 C2 . . 118.79(14) ?
    C4 C3 H3 . . 120.6 ?
    C2 C3 H3 . . 120.6 ?
    C3 C4 C5 . . 119.38(14) ?
    C3 C4 C9 . . 121.55(14) ?
    C5 C4 C9 . . 119.06(14) ?
    C6 C5 C4 . . 122.58(15) ?
    C6 C5 H5 . . 118.7 ?
    C4 C5 H5 . . 118.7 ?
    C7 C6 C5 . . 116.20(15) ?
    C7 C6 H6 . . 121.9 ?
    C5 C6 H6 . . 121.9 ?
    C6 C7 O1 . . 125.67(15) ?
    C6 C7 C2 . . 123.70(15) ?
    O1 C7 C2 . . 110.63(14) ?
    C1 C8 O1 . . 110.55(14) ?
    C1 C8 C15 . . 134.82(16) ?
    O1 C8 C15 . . 114.63(14) ?
    C4 C9 C10 . . 113.42(13) ?
    C4 C9 C14 . . 112.13(13) ?
    C10 C9 C14 . . 110.10(15) ?
    C4 C9 H9 . . 106.9 ?
    C10 C9 H9 . . 106.9 ?
    C14 C9 H9 . . 106.9 ?
    C9 C10 C11 . . 111.95(14) ?
    C9 C10 H10A . . 109.2 ?
    C11 C10 H10A . . 109.2 ?
    C9 C10 H10B . . 109.2 ?
    C11 C10 H10B . . 109.2 ?
    H10A C10 H10B . . 107.9 ?
    C8 C15 H15A . . 109.5 ?
    C8 C15 H15B . . 109.5 ?
    H15A C15 H15B . . 109.5 ?
    C8 C15 H15C . . 109.5 ?
    H15A C15 H15C . . 109.5 ?
    H15B C15 H15C . . 109.5 ?
    C17 C16 C21 . . 121.58(15) ?
    C17 C16 S1 . . 119.06(11) ?
    C21 C16 S1 . . 119.36(12) ?
    C16 C17 C18 . . 119.96(13) ?
    C16 C17 H17 . . 120.0 ?
    C18 C17 H17 . . 120.0 ?
    C17 C18 C19 . . 118.09(15) ?
    C17 C18 C22 . . 119.86(14) ?
    C19 C18 C22 . . 122.05(15) ?
    C20 C19 C18 . . 121.58(16) ?
    C20 C19 H19 . . 119.2 ?
    C18 C19 H19 . . 119.2 ?
    C19 C20 C21 . . 120.49(15) ?
    C19 C20 H20 . . 119.8 ?
    C21 C20 H20 . . 119.8 ?
    C20 C21 C16 . . 118.29(15) ?
    C20 C21 H21 . . 120.9 ?
    C16 C21 H21 . . 120.9 ?
    C18 C22 H22A . . 109.5 ?
    C18 C22 H22B . . 109.5 ?
    H22A C22 H22B . . 109.5 ?
    C18 C22 H22C . . 109.5 ?
    H22A C22 H22C . . 109.5 ?
    H22B C22 H22C . . 109.5 ?
    C12 C11 C10 . . 111.21(15) ?
    C12 C11 H11A . . 109.4 ?
    C10 C11 H11A . . 109.4 ?
    C12 C11 H11B . . 109.4 ?
    C10 C11 H11B . . 109.4 ?
    H11A C11 H11B . . 108.0 ?
    C11 C12 C13 . . 111.00(16) ?
    C11 C12 H12A . . 109.4 ?
    C13 C12 H12A . . 109.4 ?
    C11 C12 H12B . . 109.4 ?
    C13 C12 H12B . . 109.4 ?
    H12A C12 H12B . . 108.0 ?
    C12 C13 C14 . . 111.88(17) ?
    C12 C13 H13A . . 109.2 ?
    C14 C13 H13A . . 109.2 ?
    C12 C13 H13B . . 109.2 ?
    C14 C13 H13B . . 109.2 ?
    H13A C13 H13B . . 107.9 ?
    C9 C14 C13 . . 111.20(15) ?
    C9 C14 H14A . . 109.4 ?
    C13 C14 H14A . . 109.4 ?
    C9 C14 H14B . . 109.4 ?
    C13 C14 H14B . . 109.4 ?
    H14A C14 H14B . . 108.0 ?
loop_
    _geom_torsion_atom_site_label_1
    _geom_torsion_atom_site_label_2
    _geom_torsion_atom_site_label_3
    _geom_torsion_atom_site_label_4
    _geom_torsion_site_symmetry_1
    _geom_torsion_site_symmetry_2
    _geom_torsion_site_symmetry_3
    _geom_torsion_site_symmetry_4
    _geom_torsion
    _geom_torsion_publ_flag
    O3 S1 C1 C8 . . . . 6.42(17) ?
    O2 S1 C1 C8 . . . . 136.29(14) ?
    C16 S1 C1 C8 . . . . -109.42(15) ?
    O3 S1 C1 C2 . . . . -174.83(12) ?
    O2 S1 C1 C2 . . . . -44.96(15) ?
    C16 S1 C1 C2 . . . . 69.33(14) ?
    C8 C1 C2 C7 . . . . -0.28(16) ?
    S1 C1 C2 C7 . . . . -179.24(12) ?
    C8 C1 C2 C3 . . . . 178.68(17) ?
    S1 C1 C2 C3 . . . . -0.3(3) ?
    C7 C2 C3 C4 . . . . 0.6(2) ?
    C1 C2 C3 C4 . . . . -178.23(16) ?
    C2 C3 C4 C5 . . . . -0.7(2) ?
    C2 C3 C4 C9 . . . . 177.82(13) ?
    C3 C4 C5 C6 . . . . 0.2(2) ?
    C9 C4 C5 C6 . . . . -178.34(15) ?
    C4 C5 C6 C7 . . . . 0.4(3) ?
    C5 C6 C7 O1 . . . . 178.77(15) ?
    C5 C6 C7 C2 . . . . -0.4(2) ?
    C8 O1 C7 C6 . . . . -178.71(16) ?
    C8 O1 C7 C2 . . . . 0.58(17) ?
    C3 C2 C7 C6 . . . . 0.0(2) ?
    C1 C2 C7 C6 . . . . 179.13(15) ?
    C3 C2 C7 O1 . . . . -179.35(13) ?
    C1 C2 C7 O1 . . . . -0.18(17) ?
    C2 C1 C8 O1 . . . . 0.66(17) ?
    S1 C1 C8 O1 . . . . 179.60(11) ?
    C2 C1 C8 C15 . . . . -178.72(18) ?
    S1 C1 C8 C15 . . . . 0.2(3) ?
    C7 O1 C8 C1 . . . . -0.77(17) ?
    C7 O1 C8 C15 . . . . 178.75(14) ?
    C3 C4 C9 C10 . . . . 46.6(2) ?
    C5 C4 C9 C10 . . . . -134.85(16) ?
    C3 C4 C9 C14 . . . . -78.8(2) ?
    C5 C4 C9 C14 . . . . 99.67(19) ?
    C4 C9 C10 C11 . . . . 177.73(14) ?
    C14 C9 C10 C11 . . . . -55.7(2) ?
    O3 S1 C16 C17 . . . . 146.24(12) ?
    O2 S1 C16 C17 . . . . 15.91(14) ?
    C1 S1 C16 C17 . . . . -98.28(13) ?
    O3 S1 C16 C21 . . . . -34.28(14) ?
    O2 S1 C16 C21 . . . . -164.62(12) ?
    C1 S1 C16 C21 . . . . 81.19(13) ?
    C21 C16 C17 C18 . . . . -0.8(2) ?
    S1 C16 C17 C18 . . . . 178.65(11) ?
    C16 C17 C18 C19 . . . . -0.3(2) ?
    C16 C17 C18 C22 . . . . 179.37(15) ?
    C17 C18 C19 C20 . . . . 1.1(3) ?
    C22 C18 C19 C20 . . . . -178.58(17) ?
    C18 C19 C20 C21 . . . . -0.8(3) ?
    C19 C20 C21 C16 . . . . -0.3(3) ?
    C17 C16 C21 C20 . . . . 1.1(2) ?
    S1 C16 C21 C20 . . . . -178.35(12) ?
    C9 C10 C11 C12 . . . . 56.2(2) ?
    C10 C11 C12 C13 . . . . -55.2(2) ?
    C11 C12 C13 C14 . . . . 55.2(2) ?
    C4 C9 C14 C13 . . . . -177.83(18) ?
    C10 C9 C14 C13 . . . . 54.9(2) ?
    C12 C13 C14 C9 . . . . -55.4(3) ?
loop_
    _geom_hbond_atom_site_label_D
    _geom_hbond_atom_site_label_H
    _geom_hbond_atom_site_label_A
    _geom_hbond_site_symmetry_A
    _geom_hbond_distance_DH
    _geom_hbond_distance_HA
    _geom_hbond_distance_DA
    _geom_hbond_angle_DHA
    C17 H17 O2 2_656 0.95 2.55 3.415(2) 151.1
    C13 H13B Cg1 2_666 0.99 2.83 3.670(2) 142.7
    C19 H19 Cg2 1_455 0.95 2.85 3.705(2) 149.9
_iucr_refine_instructions_details
;
TITL 1239 IN P-1
CELL  0.71073  8.97290 10.34620 11.09780 91.02700 112.14200 96.92000
ZERR 2  0.00010  0.00010  0.00020  0.00100  0.00100  0.00100
LATT 1
SFAC C H O S
UNIT 44 48 6 2
TEMP -100
PLAN 30
FMAP 2
L.S. 15
ACTA
EQIV $1 1-X, -Y, 1-Z
HTAB C17 O2_$1
CONF
BOND $H
MPLA 9 C1 C2 C3 C4 C5 C6 C7 O1 C8
MPLA 6 C16 C17 C18 C19 C20 C21
BOND
WGHT    0.057600    0.345400
FVAR       0.25840
S1    4    0.357996    0.032924    0.208434    11.00000    0.03207    0.03056 =
         0.02058   -0.00076    0.00497    0.00720
O1    3    0.556926    0.335891    0.087227    11.00000    0.03909    0.04879 =
         0.02711    0.00776    0.01567    0.00720
O2    3    0.469484   -0.028833    0.313631    11.00000    0.03904    0.03751 =
         0.02954    0.00542    0.00800    0.01605
O3    3    0.273593   -0.039173    0.084437    11.00000    0.04920    0.03874 =
         0.02576   -0.00771    0.00662    0.00421
C1    1    0.464170    0.175221    0.184498    11.00000    0.02873    0.03570 =
         0.02272    0.00062    0.00869    0.00862
C2    1    0.575039    0.269907    0.286327    11.00000    0.02412    0.03324 =
         0.02602    0.00269    0.00955    0.00703
C3    1    0.631678    0.283332    0.422348    11.00000    0.02589    0.03217 =
         0.02465    0.00333    0.00834    0.00443
AFIX  43
H3    2    0.597970    0.218060    0.469388    11.00000   -1.20000
AFIX   0
C4    1    0.738534    0.394248    0.487731    11.00000    0.02545    0.03309 =
         0.02892    0.00270    0.00741    0.00504
C5    1    0.787700    0.488515    0.415754    11.00000    0.03139    0.03611 =
         0.03808    0.00527    0.00885   -0.00006
AFIX  43
H5    2    0.860822    0.563608    0.461266    11.00000   -1.20000
AFIX   0
C6    1    0.733711    0.476250    0.280971    11.00000    0.03470    0.04389 =
         0.03835    0.01177    0.01492    0.00202
AFIX  43
H6    2    0.768189    0.540354    0.233265    11.00000   -1.20000
AFIX   0
C7    1    0.627524    0.366151    0.220278    11.00000    0.03030    0.04291 =
         0.02717    0.00610    0.01216    0.00914
C8    1    0.457397    0.220015    0.068226    11.00000    0.03368    0.04405 =
         0.02583    0.00333    0.01195    0.01171
C9    1    0.799944    0.417300    0.634538    11.00000    0.02836    0.03083 =
         0.02726    0.00092    0.00414    0.00158
AFIX  13
H9    2    0.896101    0.486833    0.661073    11.00000   -1.20000
AFIX   0
C10   1    0.857563    0.298414    0.706744    11.00000    0.05613    0.04303 =
         0.02977    0.00362    0.01314    0.02129
AFIX  23
H10A  2    0.943128    0.269216    0.681031    11.00000   -1.20000
H10B  2    0.765734    0.226617    0.681345    11.00000   -1.20000
AFIX   0
C15   1    0.367171    0.172616   -0.070824    11.00000    0.05356    0.05882 =
         0.02175    0.00172    0.01240    0.01236
AFIX 137
H15A  2    0.300474    0.088859   -0.075837    11.00000   -1.50000
H15B  2    0.444577    0.161286   -0.111905    11.00000   -1.50000
H15C  2    0.297019    0.236475   -0.116339    11.00000   -1.50000
AFIX   0
C16   1    0.214169    0.087133    0.263250    11.00000    0.02662    0.02730 =
         0.02394    0.00145    0.00501    0.00317
C17   1    0.247105    0.095272    0.395759    11.00000    0.02619    0.03027 =
         0.02439    0.00291    0.00481    0.00471
AFIX  43
H17   2    0.345035    0.070018    0.455521    11.00000   -1.20000
AFIX   0
C18   1    0.136762    0.140421    0.441244    11.00000    0.03177    0.03436 =
         0.03089    0.00323    0.01130    0.00442
C19   1   -0.005201    0.176993    0.350052    11.00000    0.03068    0.04458 =
         0.04295    0.00385    0.01360    0.01009
AFIX  43
H19   2   -0.081077    0.209460    0.379534    11.00000   -1.20000
AFIX   0
C20   1   -0.037937    0.167137    0.218283    11.00000    0.02901    0.04649 =
         0.03961    0.00628    0.00235    0.01120
AFIX  43
H20   2   -0.136176    0.191758    0.158352    11.00000   -1.20000
AFIX   0
C21   1    0.070947    0.121760    0.172730    11.00000    0.03212    0.04042 =
         0.02481    0.00481    0.00157    0.00661
AFIX  43
H21   2    0.048773    0.114336    0.081969    11.00000   -1.20000
AFIX   0
C22   1    0.172020    0.147866    0.585059    11.00000    0.04951    0.05725 =
         0.03533    0.00676    0.02065    0.01831
AFIX 137
H22A  2    0.230852    0.075869    0.625029    11.00000   -1.50000
H22B  2    0.069642    0.141363    0.598589    11.00000   -1.50000
H22C  2    0.238538    0.231217    0.625258    11.00000   -1.50000
AFIX   0
C11   1    0.924719    0.326794    0.854299    11.00000    0.05514    0.04392 =
         0.02885    0.00536    0.00984    0.01623
AFIX  23
H11A  2    0.955741    0.245838    0.897641    11.00000   -1.20000
H11B  2    1.023480    0.392087    0.880992    11.00000   -1.20000
AFIX   0
C12   1    0.801383    0.377658    0.897517    11.00000    0.04407    0.06158 =
         0.03100   -0.00661    0.01408   -0.00350
AFIX  23
H12A  2    0.850674    0.400972    0.992573    11.00000   -1.20000
H12B  2    0.708033    0.308490    0.880248    11.00000   -1.20000
AFIX   0
C13   1    0.742478    0.495908    0.826661    11.00000    0.06466    0.08450 =
         0.03594   -0.01319    0.00640    0.04388
AFIX  23
H13A  2    0.833479    0.568430    0.852511    11.00000   -1.20000
H13B  2    0.656381    0.523664    0.852587    11.00000   -1.20000
AFIX   0
C14   1    0.675340    0.468374    0.678288    11.00000    0.05537    0.08232 =
         0.03438   -0.00740    0.00351    0.04291
AFIX  23
H14A  2    0.576402    0.403221    0.651069    11.00000   -1.20000
H14B  2    0.644685    0.549653    0.635478    11.00000   -1.20000
HKLF 4
REM  1239 IN P-1
REM R1 =  0.0420 for   3862 Fo > 4sig(Fo)  and  0.0531 for all   4676 data
REM    237 parameters refined using      0 restraints
END
WGHT      0.0576      0.3454
REM Highest difference peak  0.273,  deepest hole -0.362,  1-sigma level  0.051
Q1    1   0.8408  0.3407  0.8592  11.00000  0.05    0.27
Q2    1   0.1644  0.1240  0.2189  11.00000  0.05    0.27
Q3    1   0.2801  0.0735  0.2416  11.00000  0.05    0.26
Q4    1   0.7751  0.4446  0.8707  11.00000  0.05    0.26
Q5    1   0.4193  0.1128  0.1959  11.00000  0.05    0.26
Q6    1   0.7601  0.2833  0.7008  11.00000  0.05    0.26
Q7    1   0.5185  0.2133  0.2412  11.00000  0.05    0.26
Q8    1   0.5743  0.4793  0.6364  11.00000  0.05    0.25
Q9    1   0.2248  0.0913  0.3248  11.00000  0.05    0.25
Q10   1   0.5860  0.2735  0.3485  11.00000  0.05    0.24
Q11   1   0.3934  0.0833 -0.0841  11.00000  0.05    0.24
Q12   1   0.3994  0.1989 -0.0010  11.00000  0.05    0.24
Q13   1   0.6088  0.3165  0.2612  11.00000  0.05    0.24
Q14   1   0.7763  0.4670  0.3489  11.00000  0.05    0.24
Q15   1   0.3375 -0.0189  0.1363  11.00000  0.05    0.23
Q16   1   0.7051  0.5794  0.8406  11.00000  0.05    0.22
Q17   1   0.4327  0.1965  0.1287  11.00000  0.05    0.22
Q18   1   0.8933  0.3126  0.7798  11.00000  0.05    0.21
Q19   1   0.6994  0.3315  0.4470  11.00000  0.05    0.21
Q20   1   0.7673  0.4025  0.5582  11.00000  0.05    0.21
Q21   1   0.3898  0.2363 -0.1220  11.00000  0.05    0.20
Q22   1   0.4487  0.0090  0.2567  11.00000  0.05    0.19
Q23   1   0.7941  0.4276  0.4555  11.00000  0.05    0.19
Q24   1   0.7214  0.5131  0.3417  11.00000  0.05    0.18
Q25   1   0.1456  0.2252  0.6174  11.00000  0.05    0.18
Q26   1   0.2539  0.1629 -0.0908  11.00000  0.05    0.18
Q27   1   0.8229  0.3611  0.6693  11.00000  0.05    0.18
Q28   1   0.6409  0.4358  0.2439  11.00000  0.05    0.18
Q29   1   0.7363  0.4319  0.6549  11.00000  0.05    0.17
Q30   1   0.7150  0.4052  0.2520  11.00000  0.05    0.17
;
