# Supplementary material for: 5-Cyclo­hexyl-2-methyl-3-(3-methyl­phenyl­sulfon­yl)-1-benzo­furan
Source: Acta Crystallogr Sect E Struct Rep Online. 2014 Mar 29;70(Pt 4):o494. doi: 10.1107/S1600536814006448 (PMC3998604; doi:10.1107/S1600536814006448)
Supplement: Supplementary file 2 [file e-70-0o494-Isup2.hkl]

# 
# h,k,l, Fc-squared, Fo-squared, sigma(Fo-squared) and status flag 
# 
data_I
_shelx_title ' 1239 IN P-1' 
_shelx_refln_list_code          4 
_shelx_F_calc_maximum      129.10 
_exptl_crystal_F_000       392.00 
_reflns_d_resolution_high  0.7480 
 
loop_ 
 _symmetry_equiv_pos_as_xyz 
 'x, y, z' 
 '-x, -y, -z' 
 
_cell_length_a     8.9729 
_cell_length_b    10.3462 
_cell_length_c    11.0978 
_cell_angle_alpha  91.027 
_cell_angle_beta  112.142 
_cell_angle_gamma  96.920 
 
_shelx_F_squared_multiplier     1.000 
 
loop_ 
 _refln_index_h 
 _refln_index_k 
 _refln_index_l 
 _refln_F_squared_calc 
 _refln_F_squared_meas 
 _refln_F_squared_sigma 
 _refln_observed_status 
   1   0   0      987.15     1152.00     27.86 o 
   2   0   0     1005.52     1118.15     28.61 o 
   4   0   0       58.74       60.31      2.85 o 
   5   0   0      174.11      203.29      9.81 o 
   6   0   0        1.94        7.42      2.55 o 
   7   0   0      128.41      125.89      5.64 o 
   8   0   0       43.26       47.58      8.09 o 
   9   0   0        8.82        5.33      3.29 o 
  10   0   0      102.85      114.34     13.33 o 
 -11   1   0        3.01        6.59      7.64 o 
 -10   1   0       75.13       84.78      9.14 o 
  -9   1   0       12.38        9.55      2.47 o 
  -8   1   0        0.02       -0.13      2.32 o 
  -7   1   0       35.37       34.13      4.49 o 
  -6   1   0       39.54       37.59      6.59 o 
  -5   1   0      165.72      160.40     10.18 o 
  -4   1   0       59.93       63.20      5.69 o 
  -3   1   0        0.38        0.82      1.57 o 
  -2   1   0     1738.87     1978.59     44.85 o 
  -1   1   0      988.94     1008.82      8.12 o 
   0   1   0      391.92      405.02      5.73 o 
   1   1   0       41.92       42.70      0.58 o 
   2   1   0      785.30      822.21      8.68 o 
   3   1   0      623.49      561.77      6.19 o 
   4   1   0       36.92       49.72      2.19 o 
   5   1   0        4.14        3.57      0.54 o 
   6   1   0      204.03      219.86      3.02 o 
   7   1   0       79.03       79.99      2.34 o 
   8   1   0      181.91      172.61      5.06 o 
   9   1   0        4.86        5.11      1.50 o 
  10   1   0       21.04       23.33      1.79 o 
 -10   2   0       40.85       42.39      4.26 o 
  -9   2   0       12.89       10.10      7.64 o 
  -8   2   0        7.71        6.71      2.55 o 
  -7   2   0      274.00      261.34     15.43 o 
  -6   2   0      102.60       99.66      2.98 o 
  -5   2   0       93.31       92.61      1.68 o 
  -4   2   0        9.63        7.33      0.55 o 
  -3   2   0      866.80      878.50      8.11 o 
  -2   2   0     6118.32     6128.25     47.28 o 
  -1   2   0     7757.93     7751.25     63.93 o 
   0   2   0      730.76      731.67      5.51 o 
   1   2   0    12996.76    11325.66    210.12 o 
   2   2   0     3830.06     3958.90     32.82 o 
   3   2   0        0.30        0.37      0.26 o 
   4   2   0      918.30     1139.90     10.41 o 
   5   2   0       17.12       21.57      0.69 o 
   6   2   0       23.05       28.09      0.84 o 
   7   2   0      113.83      106.90      2.02 o 
   8   2   0      217.68      201.41      3.77 o 
   9   2   0       11.56       12.72      1.16 o 
  10   2   0       10.12        9.33      1.36 o 
 -10   3   0        0.03        0.71      1.36 o 
  -9   3   0        3.22        6.24      1.09 o 
  -8   3   0        2.29        1.19      0.88 o 
  -7   3   0      194.39      198.96      2.63 o 
  -6   3   0      153.10      145.88      2.02 o 
  -5   3   0      247.70      250.33      3.47 o 
  -4   3   0      201.18      214.88      2.59 o 
  -3   3   0      850.24      846.42      7.42 o 
  -2   3   0      175.60      217.68      2.40 o 
  -1   3   0     1142.29     1191.48      9.63 o 
   0   3   0       69.82       80.35      1.09 o 
   1   3   0     2607.84     2545.84     23.02 o 
   2   3   0        0.07        0.05      0.30 o 
   3   3   0      207.60      210.47      2.20 o 
   4   3   0      615.68      644.94      5.96 o 
   5   3   0      123.97      127.67      1.79 o 
   6   3   0      113.49      100.13      2.09 o 
   7   3   0        3.22        3.35      0.60 o 
   8   3   0       14.96       15.70      1.14 o 
   9   3   0       11.77       11.04      1.07 o 
  10   3   0       29.12       35.00      2.25 o 
 -10   4   0        4.42        3.72      1.19 o 
  -9   4   0       13.99       15.52      1.43 o 
  -8   4   0        1.96        1.12      0.91 o 
  -7   4   0       24.02       21.10      2.05 o 
  -6   4   0      708.54      740.02      8.50 o 
  -5   4   0      271.35      279.76      3.43 o 
  -4   4   0      321.31      321.32      3.94 o 
  -3   4   0      189.75      207.48      2.25 o 
  -2   4   0        6.00        1.18      0.38 o 
  -1   4   0     1213.27     1298.27     10.42 o 
   0   4   0       12.37       10.04      0.44 o 
   1   4   0     1578.59     1617.49     12.81 o 
   2   4   0       68.18       68.43      1.40 o 
   3   4   0     1393.98     1501.04     11.82 o 
   4   4   0      211.62      226.00      3.32 o 
   5   4   0        2.70        2.29      0.74 o 
   6   4   0      239.28      239.97      4.60 o 
   7   4   0        2.72        1.77      1.03 o 
   8   4   0       22.77       24.96      1.49 o 
   9   4   0        1.39        1.94      1.98 o 
  10   4   0       15.20       17.35      1.83 o 
 -10   5   0        0.03        3.06      1.86 o 
  -9   5   0       25.08       24.62      2.32 o 
  -8   5   0        6.18        7.36      1.23 o 
  -7   5   0       13.10       12.44      1.75 o 
  -6   5   0      897.37      914.57     11.86 o 
  -5   5   0        8.44       13.69      1.07 o 
  -4   5   0       62.03       63.49      1.36 o 
  -3   5   0      233.12      278.05      3.01 o 
  -2   5   0       26.14       32.43      0.93 o 
  -1   5   0      521.92      560.83      5.46 o 
   0   5   0        0.68        1.66      0.39 o 
   1   5   0       89.00       77.58      1.31 o 
   2   5   0      656.56      602.18      6.37 o 
   3   5   0        5.70       11.62      0.65 o 
   4   5   0       16.83       14.71      0.96 o 
   5   5   0       76.14       77.30      2.02 o 
   6   5   0        1.22        0.87      0.97 o 
   7   5   0        3.22        5.08      0.81 o 
   8   5   0       38.95       35.84      1.69 o 
   9   5   0       14.67       14.21      1.81 o 
 -10   6   0        4.70        7.62      6.07 o 
  -9   6   0       11.98       13.59      1.48 o 
  -8   6   0       16.04       20.25      2.10 o 
  -7   6   0        7.61        6.21      1.27 o 
  -6   6   0      200.66      220.11      4.97 o 
  -5   6   0      423.69      399.05      7.07 o 
  -4   6   0        1.92        1.54      0.62 o 
  -3   6   0      298.86      315.79      3.51 o 
  -2   6   0       38.20       43.90      1.21 o 
  -1   6   0        4.40        4.19      0.55 o 
   0   6   0      603.71      618.18      6.11 o 
   1   6   0       13.22       16.88      0.89 o 
   2   6   0     1275.89     1337.55     12.96 o 
   3   6   0       18.87       29.43      2.63 o 
   4   6   0       45.73       46.96      1.55 o 
   5   6   0       71.09       61.57      2.27 o 
   6   6   0        0.14        5.33      1.53 o 
   7   6   0        0.02        1.08      0.79 o 
   8   6   0       36.15       39.23      2.56 o 
   9   6   0        9.51        9.17      2.92 o 
 -10   7   0       19.92       24.54      3.53 o 
  -9   7   0        0.47       -1.59      1.59 o 
  -8   7   0       20.69       20.97      1.84 o 
  -7   7   0        2.42       11.01      1.51 o 
  -6   7   0      420.30      406.92      6.89 o 
  -5   7   0      494.84      501.69     10.59 o 
  -4   7   0      352.91      318.76      5.17 o 
  -3   7   0       11.93       13.53      1.55 o 
  -2   7   0      105.04      113.10      1.97 o 
  -1   7   0       33.24       32.12      1.24 o 
   0   7   0        2.89        2.99      0.56 o 
   1   7   0       49.14       57.88      1.44 o 
   2   7   0      552.07      515.59      7.86 o 
   3   7   0       32.50       23.65      1.69 o 
   4   7   0       73.50       63.91      2.49 o 
   5   7   0      247.60      229.28      5.00 o 
   6   7   0        7.20        6.68      1.19 o 
   7   7   0        4.37        5.19      1.14 o 
   8   7   0       12.28       14.55      1.91 o 
  -9   8   0        2.13        2.04      1.70 o 
  -8   8   0       14.83       17.94      1.83 o 
  -7   8   0        0.07        0.09      1.23 o 
  -6   8   0        1.33        1.18      1.19 o 
  -5   8   0      378.87      377.05      6.07 o 
  -4   8   0       73.39       69.12      2.38 o 
  -3   8   0       55.22       45.91      2.10 o 
  -2   8   0      285.55      283.82      4.26 o 
  -1   8   0        1.29        0.35      0.55 o 
   0   8   0        0.18        0.07      0.61 o 
   1   8   0        0.53        0.00      0.73 o 
   2   8   0        3.66        4.17      1.06 o 
   3   8   0      129.46      121.93      3.74 o 
   4   8   0       36.30       43.14      1.79 o 
   5   8   0      162.92      169.68      4.43 o 
   6   8   0       26.82       27.49      2.73 o 
   7   8   0        1.16       -1.10      1.87 o 
   8   8   0        3.94        4.51      1.68 o 
  -9   9   0       20.19       25.86      2.95 o 
  -8   9   0       36.16       42.20      3.17 o 
  -7   9   0        1.64        2.31      1.44 o 
  -6   9   0        7.63        8.63      1.56 o 
  -5   9   0      572.57      570.51      8.70 o 
  -4   9   0       27.80       26.25      1.77 o 
  -3   9   0       10.65       10.66      1.41 o 
  -2   9   0       90.03       93.49      2.92 o 
  -1   9   0       15.34        9.66      1.04 o 
   0   9   0      186.41      175.29      3.50 o 
   1   9   0        2.28        1.89      1.33 o 
   2   9   0       11.87        9.41      1.15 o 
   3   9   0      178.28      171.16      3.70 o 
   4   9   0       16.55       19.88      1.41 o 
   5   9   0       53.17       53.44      2.66 o 
   6   9   0       39.42       33.73      2.21 o 
   7   9   0        0.38       -0.58      1.42 o 
  -8  10   0       14.53       14.60      2.36 o 
  -7  10   0        4.16        2.83      1.51 o 
  -6  10   0        4.72        5.81      1.54 o 
  -5  10   0       69.99       75.95      2.66 o 
  -4  10   0      247.89      253.14      4.94 o 
  -3  10   0        0.01        0.59      1.10 o 
  -2  10   0      182.75      183.41      3.27 o 
  -1  10   0      168.26      171.45      4.92 o 
   0  10   0        1.18        0.43      1.39 o 
   1  10   0        9.42        9.28      1.24 o 
   2  10   0        0.50        0.06      0.89 o 
   3  10   0       77.34       71.21      2.52 o 
   4  10   0        2.49        3.74      1.53 o 
   5  10   0       52.23       50.07      2.24 o 
   6  10   0       56.18       62.02      4.04 o 
  -7  11   0        4.77        3.52      1.97 o 
  -6  11   0       33.27       34.30      2.55 o 
  -5  11   0       16.83       18.57      1.74 o 
  -4  11   0       53.54       55.79      2.58 o 
  -3  11   0       85.99       81.37      4.05 o 
  -2  11   0        0.19       -2.19      2.19 o 
  -1  11   0       12.40       12.30      2.09 o 
   0  11   0       20.04       18.47      2.19 o 
   1  11   0        2.32        0.79      1.63 o 
   2  11   0       34.10       40.78      2.36 o 
   3  11   0       22.88       21.34      1.63 o 
   4  11   0        0.21        0.13      1.01 o 
   5  11   0       20.70       28.27      1.77 o 
  -6  12   0        0.34        1.83      1.34 o 
  -5  12   0       10.84        9.17      1.64 o 
  -4  12   0      207.36      211.14      7.24 o 
  -3  12   0      115.87      110.20      5.93 o 
  -2  12   0        0.02       -0.02      2.33 o 
  -1  12   0       99.91      105.80      6.59 o 
   0  12   0        7.92       13.57      4.05 o 
   1  12   0        0.09       -1.52      1.52 o 
   2  12   0        2.65        3.10      1.86 o 
   3  12   0        0.32        2.44      2.70 o 
   4  12   0       12.28        9.78      1.70 o 
  -5  13   0       52.41       58.55      5.53 o 
  -4  13   0        5.41        6.33      3.01 o 
  -3  13   0       19.68       20.27      5.24 o 
  -2  13   0       47.01       39.20      4.48 o 
  -1  13   0       40.64       49.34      3.52 o 
   0  13   0       36.69       37.74      3.60 o 
   1  13   0       10.99        8.51      2.24 o 
   2  13   0       13.35       14.51      2.60 o 
  -2 -13   1        0.88        0.94      1.93 o 
  -1 -13   1       15.49       12.08      2.52 o 
   0 -13   1        2.62       -0.16      1.88 o 
   1 -13   1       21.89       27.95      2.76 o 
   2 -13   1        9.03       11.58      3.41 o 
   3 -13   1        2.35        3.59      2.73 o 
   4 -13   1       36.98       31.34      3.96 o 
  -4 -12   1       70.75       68.91      3.45 o 
  -3 -12   1       19.54       22.77      3.89 o 
  -2 -12   1       47.69       56.78      4.04 o 
  -1 -12   1       21.66       20.72      2.66 o 
   0 -12   1       19.21       20.57      2.34 o 
   1 -12   1        1.88       -0.07      1.61 o 
   2 -12   1        0.27        1.78      2.38 o 
   3 -12   1      194.36      209.55     20.07 o 
   4 -12   1       17.95       17.37      3.03 o 
   5 -12   1       43.78       46.26      2.48 o 
   6 -12   1        4.88        4.48      2.08 o 
  -5 -11   1       17.87       19.47      1.72 o 
  -4 -11   1       57.02       51.35      2.25 o 
  -3 -11   1       60.34       59.28      3.31 o 
  -2 -11   1        0.37        0.06      1.54 o 
  -1 -11   1       61.04       62.49      5.25 o 
   0 -11   1        2.54        3.33      1.69 o 
   1 -11   1      113.14      104.61      4.50 o 
   2 -11   1      187.56      182.91     22.39 o 
   3 -11   1      161.95      158.93      4.35 o 
   4 -11   1       12.92       11.40      1.60 o 
   5 -11   1        0.10       -0.21      1.13 o 
   6 -11   1       17.20       16.02      2.00 o 
   7 -11   1       44.37       52.57      3.53 o 
  -6 -10   1       12.82       16.61      3.89 o 
  -5 -10   1        0.29       -0.80      0.80 o 
  -4 -10   1      217.41      215.86      4.42 o 
  -3 -10   1        3.55        6.51      1.15 o 
  -2 -10   1       46.66       48.20      2.10 o 
  -1 -10   1       15.29       12.31      2.49 o 
   0 -10   1      133.98      131.85      4.30 o 
   1 -10   1        8.62        9.69      1.40 o 
   2 -10   1        9.74        7.47      1.41 o 
   3 -10   1       22.74       19.32      1.67 o 
   4 -10   1      138.51      142.79      3.64 o 
   5 -10   1       68.00       63.11      3.73 o 
   6 -10   1       95.27       97.05      3.59 o 
   7 -10   1        0.18        2.76      1.72 o 
   8 -10   1       34.74       37.15      3.07 o 
  -7  -9   1        8.10       14.14      2.18 o 
  -6  -9   1        2.24        1.33      1.13 o 
  -5  -9   1       15.83       18.23      1.65 o 
  -4  -9   1      128.78      132.10      4.48 o 
  -3  -9   1       64.29       65.91      2.27 o 
  -2  -9   1       51.31       49.80      3.09 o 
  -1  -9   1        2.28        2.61      0.87 o 
   0  -9   1      195.20      200.79      3.38 o 
   1  -9   1       46.96       49.84      1.89 o 
   2  -9   1       35.31       38.14      2.13 o 
   3  -9   1       15.12       13.13      1.46 o 
   4  -9   1      222.19      217.06      4.30 o 
   5  -9   1        5.12        5.68      1.20 o 
   6  -9   1       11.81       13.97      1.73 o 
   7  -9   1       15.94       18.20      2.16 o 
   8  -9   1       11.63       11.66      2.10 o 
  -8  -8   1       17.08       11.92      4.27 o 
  -7  -8   1        1.63        2.05      1.31 o 
  -6  -8   1        8.53       10.02      1.39 o 
  -5  -8   1       10.20        8.66      0.92 o 
  -4  -8   1       64.70       72.54      2.75 o 
  -3  -8   1      208.06      216.06      4.06 o 
  -2  -8   1      402.61      360.71      5.24 o 
  -1  -8   1       73.84       71.65      2.07 o 
   0  -8   1       29.55       26.52      1.04 o 
   1  -8   1      113.15      125.35      2.45 o 
   2  -8   1       20.30       15.55      1.22 o 
   3  -8   1      706.94      683.42      8.77 o 
   4  -8   1      404.75      400.13      5.93 o 
   5  -8   1        2.27        1.93      0.88 o 
   6  -8   1      145.88      159.03      4.10 o 
   7  -8   1       86.32       95.13      3.34 o 
   8  -8   1       11.52       14.38      1.74 o 
   9  -8   1       22.24       20.09      2.71 o 
  -8  -7   1       28.10       22.38      5.09 o 
  -7  -7   1       35.99       42.69      2.20 o 
  -6  -7   1        0.21        1.01      0.89 o 
  -5  -7   1       52.50       49.13      2.18 o 
  -4  -7   1       16.55       16.86      1.15 o 
  -3  -7   1      306.08      315.52      4.97 o 
  -2  -7   1        6.35        6.63      0.86 o 
  -1  -7   1        5.43        6.13      0.62 o 
   0  -7   1       79.27       85.99      1.83 o 
   1  -7   1        0.64        0.77      0.66 o 
   2  -7   1       42.18       39.84      1.36 o 
   3  -7   1      245.83      236.97      4.11 o 
   4  -7   1        8.17        6.16      1.16 o 
   5  -7   1       19.39       16.35      1.61 o 
   6  -7   1      141.11      138.21      4.00 o 
   7  -7   1       34.39       34.31      2.05 o 
   8  -7   1        2.44        2.83      1.25 o 
   9  -7   1       14.30       15.13      2.89 o 
  -9  -6   1        2.32        2.22      1.41 o 
  -8  -6   1       18.50       20.47      1.56 o 
  -7  -6   1       59.50       55.16      2.27 o 
  -6  -6   1        1.20        1.27      0.82 o 
  -5  -6   1        1.84        1.84      1.11 o 
  -4  -6   1       64.01       54.95      1.67 o 
  -3  -6   1      437.98      473.73      6.47 o 
  -2  -6   1      114.72      119.70      1.93 o 
  -1  -6   1      392.65      415.37      3.89 o 
   0  -6   1      317.90      305.35      3.34 o 
   1  -6   1      162.64      152.89      2.12 o 
   2  -6   1       30.37       25.86      0.93 o 
   3  -6   1      215.53      195.37      2.38 o 
   4  -6   1      782.18      739.23      8.10 o 
   5  -6   1       79.90       78.45      3.32 o 
   6  -6   1       91.72       87.82      3.42 o 
   7  -6   1       41.86       48.24      2.12 o 
   8  -6   1       56.59       56.59      2.85 o 
   9  -6   1       18.97       24.20      2.29 o 
  10  -6   1       21.53       18.46      1.95 o 
  -9  -5   1        6.21        8.36      1.54 o 
  -8  -5   1       11.20       11.36      1.20 o 
  -7  -5   1      106.40       99.43      2.87 o 
  -6  -5   1        0.19       -0.36      0.69 o 
  -5  -5   1      142.19      134.94      3.20 o 
  -4  -5   1      348.45      310.30      3.75 o 
  -3  -5   1       14.96       14.83      0.69 o 
  -2  -5   1     1974.87     2061.56     18.81 o 
  -1  -5   1      611.68      629.27      5.86 o 
   0  -5   1       90.73       84.27      1.42 o 
   1  -5   1        1.62        1.95      0.47 o 
   2  -5   1        0.06        0.19      0.25 o 
   3  -5   1      277.76      268.42      2.95 o 
   4  -5   1      528.54      538.46      6.65 o 
   5  -5   1       77.33       78.63      2.47 o 
   6  -5   1       41.75       41.78      1.89 o 
   7  -5   1      107.61      108.22      2.84 o 
   8  -5   1       55.92       66.30      4.01 o 
   9  -5   1        2.58        1.83      0.99 o 
  10  -5   1        0.10       -0.72      1.15 o 
 -10  -4   1       43.62       45.22      2.77 o 
  -9  -4   1       60.85       58.00      2.18 o 
  -8  -4   1        7.91        7.24      1.42 o 
  -7  -4   1        2.83        2.53      0.63 o 
  -6  -4   1        3.48        3.53      0.66 o 
  -5  -4   1      109.80      119.24      3.64 o 
  -4  -4   1       59.92       60.73      1.52 o 
  -3  -4   1      221.28      216.59      2.45 o 
  -2  -4   1     4756.27     5075.82     46.07 o 
  -1  -4   1       37.49       44.73      1.12 o 
   0  -4   1        3.60        2.16      0.32 o 
   1  -4   1     1681.00     1650.54     12.83 o 
   2  -4   1       26.57       41.39      1.03 o 
   3  -4   1       53.94       68.51      1.16 o 
   4  -4   1      383.11      376.52      4.70 o 
   5  -4   1       17.65       14.12      0.81 o 
   6  -4   1       29.83       30.93      1.51 o 
   7  -4   1      103.17       96.45      3.50 o 
   8  -4   1      112.86      108.64      4.63 o 
   9  -4   1       53.05       48.85      1.81 o 
  10  -4   1        0.27        1.11      1.22 o 
 -10  -3   1       10.59       10.77      1.35 o 
  -9  -3   1       74.21       80.71      1.90 o 
  -8  -3   1       33.83       32.73      1.46 o 
  -7  -3   1       27.26       24.26      1.23 o 
  -6  -3   1       50.07       51.00      1.33 o 
  -5  -3   1        8.52       14.37      0.66 o 
  -4  -3   1       39.01       38.71      0.84 o 
  -3  -3   1       55.25       39.94      0.73 o 
  -2  -3   1      597.40      643.36      6.26 o 
  -1  -3   1     4467.01     4585.49     39.12 o 
   0  -3   1     1500.24     1518.19     11.89 o 
   1  -3   1        1.28        0.44      0.33 o 
   2  -3   1     1252.69     1347.52     11.50 o 
   3  -3   1       24.20       22.13      0.80 o 
   4  -3   1      124.90      126.49      1.87 o 
   5  -3   1      175.51      173.73      2.34 o 
   6  -3   1       32.63       34.22      1.08 o 
   7  -3   1       63.68       63.28      1.77 o 
   8  -3   1       22.97       23.91      1.80 o 
   9  -3   1       46.38       52.65      2.49 o 
  10  -3   1        1.10        1.38      1.41 o 
 -10  -2   1        0.05        0.56      0.61 o 
  -9  -2   1       52.33       56.27      1.73 o 
  -8  -2   1       22.97       25.55      0.98 o 
  -7  -2   1      102.70      105.86      1.53 o 
  -6  -2   1      213.65      224.06      2.54 o 
  -5  -2   1       52.20       45.04      0.88 o 
  -4  -2   1        1.44        3.10      0.35 o 
  -3  -2   1        5.81        1.55      0.28 o 
  -2  -2   1     1178.35     1161.85      9.66 o 
  -1  -2   1    13765.08    11538.11    154.07 o 
   0  -2   1     1259.86     1244.18      8.63 o 
   1  -2   1       45.47       36.02      0.81 o 
   2  -2   1      284.76      281.56      2.54 o 
   3  -2   1     1220.14     1275.05     11.59 o 
   4  -2   1       90.64       81.93      1.96 o 
   5  -2   1      206.63      206.32      3.21 o 
   6  -2   1       17.17       12.56      0.93 o 
   7  -2   1        4.10        5.90      0.68 o 
   8  -2   1       14.53       14.42      2.97 o 
   9  -2   1       62.95       63.22      2.54 o 
  10  -2   1        4.06        5.58      1.21 o 
 -11  -1   1        1.13        1.95      0.90 o 
 -10  -1   1       29.83       31.59      1.77 o 
  -9  -1   1       75.03       70.40      2.41 o 
  -8  -1   1       10.93       12.28      0.80 o 
  -7  -1   1       62.70       60.36      1.22 o 
  -6  -1   1       44.41       61.40      1.19 o 
  -5  -1   1      100.17      101.03      1.82 o 
  -4  -1   1       11.97        3.74      0.70 o 
  -3  -1   1     1198.54     1231.95     12.41 o 
  -2  -1   1       39.93       44.98      0.65 o 
  -1  -1   1       24.73       20.60      0.86 o 
   0  -1   1     2981.44     2946.02     27.21 o 
   1  -1   1     4350.41     4221.06     35.59 o 
   2  -1   1      243.24      219.58      2.55 o 
   3  -1   1      977.39     1086.31     15.19 o 
   4  -1   1      122.61      163.13      2.96 o 
   5  -1   1        8.48       12.82      2.70 o 
   6  -1   1       26.01       28.69      1.54 o 
   7  -1   1        2.50        3.77      0.69 o 
   8  -1   1       73.96       69.95      3.32 o 
   9  -1   1       29.23       34.97      3.37 o 
  10  -1   1        0.77        1.61      1.83 o 
 -10   0   1       43.56       52.42      4.94 o 
  -9   0   1       26.88       25.78      3.19 o 
  -8   0   1      614.48      613.23     14.71 o 
  -7   0   1       13.12        9.76      2.14 o 
  -6   0   1       33.98       47.28      3.07 o 
  -5   0   1      200.24      150.19      4.83 o 
  -4   0   1       11.69       10.34      2.70 o 
  -3   0   1      139.92      107.85      2.97 o 
  -2   0   1     1939.86     2034.82     50.10 o 
  -1   0   1      789.11      802.53      7.91 o 
   0   0   1       17.45       14.53      0.79 o 
   1   0   1     6947.35     6488.99    159.00 o 
   2   0   1      447.66      412.75      8.69 o 
   3   0   1      246.33      302.52      4.82 o 
   4   0   1       32.84       27.83      1.23 o 
   5   0   1        7.45        9.29      0.69 o 
   6   0   1       12.32       10.95      0.83 o 
   7   0   1       47.37       51.22      2.46 o 
   8   0   1       89.77       95.22      3.15 o 
   9   0   1       25.67       29.69      3.29 o 
  10   0   1        5.27        4.03      1.69 o 
 -10   1   1       27.48       34.66      3.69 o 
  -9   1   1       81.53       84.81      7.71 o 
  -8   1   1      234.98      220.84      7.66 o 
  -7   1   1      116.41      118.46      5.07 o 
  -6   1   1       75.38       80.87      8.09 o 
  -5   1   1       69.08       60.80      6.14 o 
  -4   1   1        6.47       12.43      0.86 o 
  -3   1   1      558.60      611.68     24.71 o 
  -2   1   1    16665.93    14443.67    218.53 o 
  -1   1   1     2150.50     2139.76     16.11 o 
   0   1   1      548.39      555.66      4.85 o 
   1   1   1      251.46      246.72      2.27 o 
   2   1   1      174.66      159.06      2.05 o 
   3   1   1       89.09       98.16      1.32 o 
   4   1   1       13.22       13.60      1.27 o 
   5   1   1      112.40      135.68      2.72 o 
   6   1   1       21.68       28.88      1.16 o 
   7   1   1        0.19       -0.48      0.48 o 
   8   1   1      107.17      112.30      2.57 o 
   9   1   1      229.51      232.78      4.27 o 
  10   1   1      114.51      118.47      6.51 o 
 -10   2   1        0.45        2.43      2.11 o 
  -9   2   1       31.59       32.29      3.36 o 
  -8   2   1       23.45       16.51      2.60 o 
  -7   2   1      418.85      382.50     17.82 o 
  -6   2   1      120.03      134.95      9.88 o 
  -5   2   1       15.06       16.56      1.00 o 
  -4   2   1      251.60      316.86      4.21 o 
  -3   2   1     4529.00     4817.21     42.78 o 
  -2   2   1     7674.64     7611.39     59.02 o 
  -1   2   1       84.82       95.55      1.56 o 
   0   2   1     3518.01     3458.46     24.05 o 
   1   2   1     2289.32     2223.52     20.19 o 
   2   2   1     1942.33     1957.50     16.18 o 
   3   2   1      437.50      449.21      4.58 o 
   4   2   1      210.14      230.11      2.73 o 
   5   2   1        4.37        1.30      0.47 o 
   6   2   1      138.56      139.08      2.09 o 
   7   2   1        4.10        3.00      0.70 o 
   8   2   1      269.95      262.89      4.80 o 
   9   2   1       59.28       63.81      2.12 o 
  10   2   1        2.03        3.34      1.21 o 
 -10   3   1       13.42       10.03      2.01 o 
  -9   3   1       58.13       57.93      6.37 o 
  -8   3   1      159.74      170.05      4.67 o 
  -7   3   1      320.96      306.13      5.76 o 
  -6   3   1      311.38      307.18      3.42 o 
  -5   3   1        2.13        1.40      0.38 o 
  -4   3   1      792.78      805.43      7.73 o 
  -3   3   1      594.70      640.55      5.30 o 
  -2   3   1      233.11      275.09      2.94 o 
  -1   3   1      160.28      132.30      1.29 o 
   0   3   1      376.89      378.79      3.13 o 
   1   3   1       16.00       18.49      0.85 o 
   2   3   1       81.12       98.82      1.38 o 
   3   3   1      144.61      108.97      1.77 o 
   4   3   1       16.36       22.83      0.87 o 
   5   3   1       93.95       90.16      1.90 o 
   6   3   1       94.83       84.43      2.33 o 
   7   3   1       57.74       61.80      2.32 o 
   8   3   1       32.60       29.69      1.72 o 
   9   3   1        0.34       -0.31      0.74 o 
  10   3   1       33.63       30.79      2.70 o 
 -11   4   1        0.42       -1.05      1.80 o 
 -10   4   1       38.61       40.74      3.18 o 
  -9   4   1       46.38       50.82      3.27 o 
  -8   4   1       30.33       32.97      1.61 o 
  -7   4   1      675.06      652.49      8.84 o 
  -6   4   1        6.46        6.51      0.67 o 
  -5   4   1     2696.49     2736.27     24.60 o 
  -4   4   1     1560.62     1615.90     18.08 o 
  -3   4   1       21.17       16.55      0.88 o 
  -2   4   1       81.34       84.63      1.45 o 
  -1   4   1      258.05      232.59      2.11 o 
   0   4   1        2.51        1.94      0.37 o 
   1   4   1     1365.52     1485.42     11.89 o 
   2   4   1      459.54      488.35      4.91 o 
   3   4   1      620.44      635.78      5.53 o 
   4   4   1       93.58       91.05      1.94 o 
   5   4   1       69.84       66.39      1.86 o 
   6   4   1       29.18       21.75      1.15 o 
   7   4   1      165.61      159.70      3.17 o 
   8   4   1       16.08       18.61      1.41 o 
   9   4   1      124.19      120.98      4.26 o 
 -11   5   1        2.69        4.79      2.40 o 
 -10   5   1        8.34        8.98      2.22 o 
  -9   5   1       13.90       15.18      1.83 o 
  -8   5   1      104.42      109.50      3.11 o 
  -7   5   1      247.62      241.82      4.66 o 
  -6   5   1        8.48        9.36      1.64 o 
  -5   5   1       91.92       82.26      2.14 o 
  -4   5   1      345.74      374.45      3.67 o 
  -3   5   1       93.12      116.07      1.91 o 
  -2   5   1      171.89      155.42      2.25 o 
  -1   5   1      101.57       85.18      1.35 o 
   0   5   1      240.47      265.45      3.86 o 
   1   5   1      165.11      194.22      2.30 o 
   2   5   1      515.29      557.80      5.90 o 
   3   5   1      407.67      389.87      4.13 o 
   4   5   1      708.27      700.53     10.60 o 
   5   5   1       12.92       14.85      1.30 o 
   6   5   1        1.50       -0.28      0.71 o 
   7   5   1       18.00       19.26      1.45 o 
   8   5   1       31.16       29.76      1.80 o 
   9   5   1        1.90        3.11      1.46 o 
 -10   6   1        9.98       11.23      2.85 o 
  -9   6   1       17.36       21.60      2.20 o 
  -8   6   1       62.82       74.31      3.00 o 
  -7   6   1       12.94       13.09      1.52 o 
  -6   6   1     1427.27     1356.22     16.90 o 
  -5   6   1       45.76       47.70      2.17 o 
  -4   6   1      492.54      432.44      4.64 o 
  -3   6   1       29.44       40.23      1.15 o 
  -2   6   1      132.57      145.96      2.26 o 
  -1   6   1      203.79      195.86      2.52 o 
   0   6   1       63.09       68.34      1.43 o 
   1   6   1        2.11        8.11      0.81 o 
   2   6   1       36.00       32.11      1.36 o 
   3   6   1      423.36      473.20      5.80 o 
   4   6   1      177.70      167.63      2.35 o 
   5   6   1        6.08        8.34      0.94 o 
   6   6   1        9.88        9.88      1.00 o 
   7   6   1        7.86        5.28      1.55 o 
   8   6   1        5.31        6.65      1.17 o 
 -10   7   1       13.02       12.88      3.29 o 
  -9   7   1       15.94       16.43      1.84 o 
  -8   7   1      138.14      138.11      3.93 o 
  -7   7   1        5.13        5.13      1.40 o 
  -6   7   1       64.41       66.09      3.64 o 
  -5   7   1      695.16      682.77      7.28 o 
  -4   7   1       40.79       41.05      1.86 o 
  -3   7   1        1.20        0.57      0.49 o 
  -2   7   1       34.42       36.14      1.26 o 
  -1   7   1       53.62       57.53      1.44 o 
   0   7   1      296.68      271.25      3.76 o 
   1   7   1       29.45       31.02      1.29 o 
   2   7   1        1.59        3.46      2.23 o 
   3   7   1       60.69       53.21      1.87 o 
   4   7   1       82.25       77.60      2.11 o 
   5   7   1        9.59        7.69      1.20 o 
   6   7   1      156.84      154.25      4.12 o 
   7   7   1        0.10        1.81      1.27 o 
   8   7   1        2.04        2.42      1.43 o 
 -10   8   1       14.14       17.67      3.74 o 
  -9   8   1        8.91       11.10      2.10 o 
  -8   8   1       16.67       16.94      1.88 o 
  -7   8   1        0.03        0.55      1.27 o 
  -6   8   1        1.34        0.42      1.26 o 
  -5   8   1       36.81       32.33      1.73 o 
  -4   8   1      383.16      402.90      6.81 o 
  -3   8   1      204.20      190.87      3.94 o 
  -2   8   1       95.68       95.04      2.16 o 
  -1   8   1       31.15       33.70      1.56 o 
   0   8   1       34.87       36.09      1.29 o 
   1   8   1       43.49       44.58      1.76 o 
   2   8   1        0.06        0.30      0.80 o 
   3   8   1      266.04      255.61      4.53 o 
   4   8   1       70.67       72.20      3.63 o 
   5   8   1        0.00        0.47      1.17 o 
   6   8   1       38.89       40.88      2.30 o 
   7   8   1        3.48        0.93      2.47 o 
  -9   9   1        0.50        0.08      1.75 o 
  -8   9   1       73.21       83.03      6.37 o 
  -7   9   1       40.21       44.76      4.08 o 
  -6   9   1       24.62       21.83      1.97 o 
  -5   9   1        9.53        9.35      1.37 o 
  -4   9   1      511.80      517.43      9.88 o 
  -3   9   1       42.01       43.56      2.16 o 
  -2   9   1       43.61       44.21      1.97 o 
  -1   9   1        0.21       -0.39      0.89 o 
   0   9   1        3.65        3.08      0.93 o 
   1   9   1       10.67       10.19      1.35 o 
   2   9   1       45.44       37.10      1.79 o 
   3   9   1      124.47      128.01      3.20 o 
   4   9   1       52.14       54.02      2.10 o 
   5   9   1       27.13       25.39      2.74 o 
   6   9   1       48.00       47.93      3.30 o 
  -8  10   1        8.36        9.11      2.18 o 
  -7  10   1       55.41       50.90      2.86 o 
  -6  10   1        0.06       -0.10      0.95 o 
  -5  10   1       37.42       36.55      2.05 o 
  -4  10   1        3.25        4.77      1.33 o 
  -3  10   1      166.00      160.55      3.93 o 
  -2  10   1      213.77      220.12      4.04 o 
  -1  10   1       12.12       12.54      2.60 o 
   0  10   1        3.02        3.21      1.49 o 
   1  10   1       25.07       19.83      1.51 o 
   2  10   1        0.27        0.04      0.85 o 
   3  10   1       36.47       39.99      2.31 o 
   4  10   1       77.53       71.68      2.53 o 
   5  10   1        4.81        2.15      1.34 o 
   6  10   1        3.29        4.44      2.40 o 
  -8  11   1       26.15       25.43      2.90 o 
  -7  11   1       93.69       90.96      4.37 o 
  -6  11   1        0.30       -0.34      1.06 o 
  -5  11   1        8.56        5.41      1.40 o 
  -4  11   1        0.04       -0.79      1.24 o 
  -3  11   1      276.64      295.34      8.06 o 
  -2  11   1       65.98       64.73      5.18 o 
  -1  11   1        4.34        2.92      1.68 o 
   0  11   1       28.11       21.50      2.33 o 
   1  11   1       20.91       20.62      2.55 o 
   2  11   1        1.38        1.16      1.19 o 
   3  11   1       31.95       30.20      1.89 o 
   4  11   1       30.64       35.25      1.96 o 
   5  11   1       10.99       11.42      2.27 o 
  -6  12   1        0.06        1.28      1.40 o 
  -5  12   1       27.66       24.86      3.06 o 
  -4  12   1        1.80        1.27      1.60 o 
  -3  12   1       24.14       24.73      3.52 o 
  -2  12   1       55.00       50.99      3.24 o 
  -1  12   1        5.89        7.65      1.84 o 
   0  12   1       67.27       66.77      3.57 o 
   1  12   1        8.93       13.20      2.62 o 
   2  12   1        0.10        0.01      1.66 o 
   3  12   1        9.99       11.45      2.38 o 
  -5  13   1        0.11       -1.61      1.92 o 
  -4  13   1       39.29       38.45      7.34 o 
  -3  13   1       20.32       17.62      5.62 o 
  -2  13   1       65.46       67.08      7.86 o 
  -1  13   1        3.26        0.77      1.90 o 
   0  13   1       28.53       34.20      3.04 o 
   1  13   1        1.24        0.18      1.99 o 
  -2 -13   2       14.48        6.86      2.33 o 
  -1 -13   2       35.80       37.96      3.49 o 
   0 -13   2       15.65       19.45      3.46 o 
   1 -13   2       58.57       61.62      4.71 o 
   2 -13   2        2.98       -0.16      2.69 o 
   3 -13   2        5.07        3.54      2.85 o 
   4 -13   2        1.62        2.17      2.86 o 
  -4 -12   2       15.94       10.95      1.78 o 
  -3 -12   2       15.58       25.31      4.94 o 
  -2 -12   2        6.36        4.19      2.25 o 
  -1 -12   2       42.07       44.41      3.06 o 
   0 -12   2       16.59       19.18      2.97 o 
   1 -12   2        4.64        4.08      1.44 o 
   2 -12   2        8.94        5.13      2.69 o 
   3 -12   2        0.80        1.53      2.00 o 
   4 -12   2       75.72       74.53      3.03 o 
   5 -12   2        4.55        4.51      1.44 o 
  -5 -11   2       55.35       57.55      2.37 o 
  -4 -11   2       61.85       62.64      2.55 o 
  -3 -11   2      113.31      113.86      4.02 o 
  -2 -11   2        6.70        5.38      1.86 o 
  -1 -11   2        1.95        3.07      1.53 o 
   0 -11   2        9.38        7.97      1.45 o 
   1 -11   2        1.06        0.82      1.11 o 
   2 -11   2       34.07       31.79      2.81 o 
   3 -11   2       18.63       18.22      1.76 o 
   4 -11   2       77.36       73.19      2.81 o 
   5 -11   2        0.02       -0.24      1.13 o 
   6 -11   2        0.03        1.40      1.79 o 
   7 -11   2       46.80       58.29      3.69 o 
  -6 -10   2        8.56        9.42      2.11 o 
  -5 -10   2       14.24       12.53      1.30 o 
  -4 -10   2       18.15       14.56      1.43 o 
  -3 -10   2      172.01      171.60      3.92 o 
  -2 -10   2       76.89       80.61      3.46 o 
  -1 -10   2       52.59       53.93      2.95 o 
   0 -10   2      239.96      237.58      6.01 o 
   1 -10   2      169.52      168.02      4.60 o 
   2 -10   2      113.06      109.42      3.14 o 
   3 -10   2        0.00       -1.26      1.26 o 
   4 -10   2       61.87       67.24      2.61 o 
   5 -10   2      128.17      123.43      3.20 o 
   6 -10   2       11.62        8.16      1.99 o 
   7 -10   2       34.93       42.46      3.51 o 
  -7  -9   2        0.00        0.75      1.50 o 
  -6  -9   2       26.36       29.45      2.35 o 
  -5  -9   2       34.01       36.20      3.18 o 
  -4  -9   2       37.68       37.84      1.82 o 
  -3  -9   2      211.86      200.06      4.09 o 
  -2  -9   2      188.34      184.94      3.87 o 
  -1  -9   2      233.45      226.84      3.62 o 
   0  -9   2       79.24       63.99      2.56 o 
   1  -9   2        8.90        9.63      1.11 o 
   2  -9   2      120.10      112.42      3.05 o 
   3  -9   2        0.57       -0.95      0.95 o 
   4  -9   2      239.47      225.87      4.84 o 
   5  -9   2       95.08       93.41      3.68 o 
   6  -9   2        2.43        3.86      1.38 o 
   7  -9   2        7.91        5.23      1.60 o 
   8  -9   2        5.41        5.90      2.49 o 
  -8  -8   2        4.40        2.17      1.46 o 
  -7  -8   2       68.75       69.34      2.89 o 
  -6  -8   2       90.25       97.17      4.35 o 
  -5  -8   2        1.88        3.46      0.83 o 
  -4  -8   2       87.13       94.77      2.54 o 
  -3  -8   2      161.83      157.41      3.39 o 
  -2  -8   2      310.65      327.37      4.91 o 
  -1  -8   2      474.30      464.37      5.22 o 
   0  -8   2       65.10       61.87      1.97 o 
   1  -8   2       17.77       16.37      1.12 o 
   2  -8   2       47.68       43.38      1.70 o 
   3  -8   2       13.54       17.23      1.54 o 
   4  -8   2       15.01       14.32      1.76 o 
   5  -8   2       53.71       59.39      4.22 o 
   6  -8   2        1.58        0.46      1.15 o 
   7  -8   2        5.42        7.64      1.44 o 
   8  -8   2       27.26       30.09      3.74 o 
   9  -8   2        9.90        5.27      1.87 o 
  -9  -7   2        9.16       10.30      2.62 o 
  -8  -7   2        3.44        2.68      2.32 o 
  -7  -7   2       19.24       18.35      2.81 o 
  -6  -7   2       44.76       46.89      2.21 o 
  -5  -7   2       63.45       65.80      1.78 o 
  -4  -7   2       16.60       13.74      1.10 o 
  -3  -7   2       93.35       81.30      2.44 o 
  -2  -7   2      799.72      783.68      7.60 o 
  -1  -7   2      181.17      194.85      2.65 o 
   0  -7   2       31.18       34.55      1.15 o 
   1  -7   2      130.26      119.27      2.02 o 
   2  -7   2      278.13      276.25      3.65 o 
   3  -7   2      207.14      226.90      4.01 o 
   4  -7   2       56.46       49.15      1.89 o 
   5  -7   2      172.52      165.17      3.91 o 
   6  -7   2        0.01        0.50      1.05 o 
   7  -7   2        1.34        1.01      1.08 o 
   8  -7   2       81.38       79.31      3.39 o 
   9  -7   2        0.63       -0.33      1.43 o 
  -9  -6   2       50.50       55.79      3.10 o 
  -8  -6   2        0.43        2.33      0.92 o 
  -7  -6   2       42.56       38.29      2.34 o 
  -6  -6   2       17.39       18.85      1.43 o 
  -5  -6   2       13.14       10.11      1.20 o 
  -4  -6   2       17.54       14.54      1.04 o 
  -3  -6   2      701.82      728.31      7.58 o 
  -2  -6   2       57.66       51.89      1.49 o 
  -1  -6   2      107.70      114.21      1.82 o 
   0  -6   2        4.75        3.01      0.53 o 
   1  -6   2     2431.26     2435.63     19.12 o 
   2  -6   2        7.03        9.70      0.70 o 
   3  -6   2       67.74       77.02      1.96 o 
   4  -6   2      257.13      269.45      3.53 o 
   5  -6   2      214.04      213.67      4.32 o 
   6  -6   2       38.73       39.10      3.59 o 
   7  -6   2        0.39       -0.40      0.93 o 
   8  -6   2        0.45        1.78      1.15 o 
   9  -6   2        3.04       -0.63      2.53 o 
 -10  -5   2        4.26        3.89      1.65 o 
  -9  -5   2      106.81      117.06      4.10 o 
  -8  -5   2        0.17        0.02      0.81 o 
  -7  -5   2        1.39        0.39      0.78 o 
  -6  -5   2       44.16       43.26      1.83 o 
  -5  -5   2      361.44      356.16      8.96 o 
  -4  -5   2       69.35       56.77      1.25 o 
  -3  -5   2       39.54       38.57      1.42 o 
  -2  -5   2      301.77      321.48      3.32 o 
  -1  -5   2      645.62      717.25      6.23 o 
   0  -5   2       39.75       45.27      1.05 o 
   1  -5   2        2.04        0.36      0.36 o 
   2  -5   2       16.17       29.53      0.90 o 
   3  -5   2       11.83        9.57      0.65 o 
   4  -5   2       56.20       48.86      2.03 o 
   5  -5   2      271.76      255.93      4.54 o 
   6  -5   2       80.51       80.31      3.15 o 
   7  -5   2        8.96        7.70      1.13 o 
   8  -5   2        1.03        0.71      1.10 o 
   9  -5   2       62.08       71.75      2.86 o 
  10  -5   2        0.98        1.89      1.51 o 
 -10  -4   2       20.89       17.07      2.10 o 
  -9  -4   2      120.79      123.40      3.15 o 
  -8  -4   2        9.64        9.49      1.06 o 
  -7  -4   2       70.55       66.18      2.09 o 
  -6  -4   2      287.83      285.76      6.82 o 
  -5  -4   2        2.45        3.30      0.70 o 
  -4  -4   2        0.02        0.20      0.32 o 
  -3  -4   2        9.89        8.98      0.52 o 
  -2  -4   2       61.71       51.79      1.16 o 
  -1  -4   2     2174.33     2357.19     17.15 o 
   0  -4   2     1012.98     1076.57      8.25 o 
   1  -4   2     1230.19     1200.16      9.75 o 
   2  -4   2     3652.18     3713.13     30.73 o 
   3  -4   2      102.25      138.91      1.78 o 
   4  -4   2       62.63       63.41      1.47 o 
   5  -4   2      215.33      221.35      4.01 o 
   6  -4   2      121.90      124.09      2.83 o 
   7  -4   2        8.37        8.50      1.01 o 
   8  -4   2       16.41       18.41      1.22 o 
   9  -4   2       61.20       60.86      4.97 o 
  10  -4   2        7.69        6.86      1.51 o 
 -10  -3   2       15.02       13.48      1.65 o 
  -9  -3   2        1.88        2.10      1.66 o 
  -8  -3   2       57.23       60.38      2.51 o 
  -7  -3   2       37.26       36.96      1.69 o 
  -6  -3   2       71.83       71.90      1.54 o 
  -5  -3   2      194.52      199.02      2.50 o 
  -4  -3   2      958.20     1025.87      9.60 o 
  -3  -3   2       67.22       70.93      1.07 o 
  -2  -3   2       33.30       49.56      1.94 o 
  -1  -3   2     1390.90     1443.47     10.62 o 
   0  -3   2        0.01       -0.24      0.26 o 
   1  -3   2      295.10      322.49      3.58 o 
   2  -3   2      434.71      423.61      3.86 o 
   3  -3   2      353.26      425.67      4.58 o 
   4  -3   2       53.24       46.55      1.16 o 
   5  -3   2      150.67      136.36      2.10 o 
   6  -3   2      294.69      279.83     10.33 o 
   7  -3   2       59.22       61.90      2.09 o 
   8  -3   2       40.22       40.54      1.82 o 
   9  -3   2        6.27        7.64      1.53 o 
  10  -3   2        1.68        2.46      2.28 o 
 -11  -2   2       14.86       14.83      1.65 o 
 -10  -2   2        4.87        4.78      0.97 o 
  -9  -2   2       21.34       22.71      1.71 o 
  -8  -2   2      213.05      228.11      2.90 o 
  -7  -2   2       41.73       43.74      0.96 o 
  -6  -2   2       17.99       27.34      0.90 o 
  -5  -2   2      266.21      280.90      3.02 o 
  -4  -2   2      328.24      322.69      3.34 o 
  -3  -2   2     1136.84     1226.15     10.21 o 
  -2  -2   2       96.45      122.92      1.56 o 
  -1  -2   2     4418.15     4182.93     30.57 o 
   0  -2   2     1031.13     1025.87      7.26 o 
   1  -2   2      706.19      663.27      5.92 o 
   2  -2   2      877.35      931.02      7.48 o 
   3  -2   2        5.72        3.06      0.48 o 
   4  -2   2       28.36       40.40      1.11 o 
   5  -2   2       75.27       72.08      1.66 o 
   6  -2   2      287.64      269.87      3.71 o 
   7  -2   2      131.70      134.48      2.50 o 
   8  -2   2       55.29       48.83      3.13 o 
   9  -2   2       25.26       32.25      2.38 o 
  10  -2   2       18.68       19.33      1.73 o 
 -11  -1   2        4.83        6.74      1.05 o 
 -10  -1   2       33.66       29.35      1.95 o 
  -9  -1   2       31.35       30.17      1.61 o 
  -8  -1   2      225.54      213.43      3.80 o 
  -7  -1   2      301.42      323.63      5.12 o 
  -6  -1   2        1.78        2.75      0.48 o 
  -5  -1   2      330.65      370.01      4.62 o 
  -4  -1   2      177.81      167.77      1.80 o 
  -3  -1   2      733.24      777.21      7.07 o 
  -2  -1   2      972.99      972.30      8.22 o 
  -1  -1   2      224.25      234.03      2.29 o 
   0  -1   2      289.21      273.37      2.69 o 
   1  -1   2        1.93        4.02      1.07 o 
   2  -1   2      382.14      385.27      3.99 o 
   3  -1   2      365.56      354.74      4.14 o 
   4  -1   2       53.86       78.19      1.40 o 
   5  -1   2       16.58       23.15      0.88 o 
   6  -1   2       47.51       36.11      1.71 o 
   7  -1   2       96.66       96.45      5.66 o 
   8  -1   2        0.90        1.02      0.65 o 
   9  -1   2        1.22        1.22      1.53 o 
  10  -1   2       25.32       25.18      3.03 o 
  -9   0   2        5.13        2.48      1.94 o 
  -8   0   2       16.10       17.32      3.07 o 
  -7   0   2      120.37      121.19      4.89 o 
  -6   0   2       17.41       10.93      1.77 o 
  -5   0   2        2.92        2.11      2.17 o 
  -4   0   2      349.55      359.84      4.71 o 
  -3   0   2      796.40      791.12      7.34 o 
  -2   0   2       96.02      109.10      1.45 o 
  -1   0   2     1579.85     1637.97     17.77 o 
   0   0   2     2902.01     2877.42     31.72 o 
   1   0   2      316.38      316.34      3.10 o 
   2   0   2      371.88      401.31      4.17 o 
   3   0   2      151.55      155.62      2.18 o 
   4   0   2       19.65       28.62      1.12 o 
   5   0   2       40.71       36.71      1.03 o 
   6   0   2      153.62      144.64      2.23 o 
   7   0   2      146.46      136.30      2.78 o 
   8   0   2        1.23        1.09      1.01 o 
   9   0   2        1.98        4.52      0.89 o 
  10   0   2       59.22       65.01      3.17 o 
  -9   1   2       30.60       31.63      3.19 o 
  -8   1   2      201.74      227.76     26.88 o 
  -7   1   2      488.30      486.25     11.57 o 
  -6   1   2       89.19      116.02      4.26 o 
  -5   1   2      425.82      431.67      6.49 o 
  -4   1   2       67.76       53.73      1.18 o 
  -3   1   2     5003.23     5436.56     48.04 o 
  -2   1   2     2312.08     2448.87     19.40 o 
  -1   1   2     1612.80     1627.47     13.69 o 
   0   1   2      241.76      235.88      2.33 o 
   1   1   2      222.62      239.89      2.61 o 
   2   1   2      545.90      609.58      5.73 o 
   3   1   2       32.65       36.33      1.01 o 
   4   1   2       31.33       35.16      1.92 o 
   5   1   2       61.25       73.57      1.58 o 
   6   1   2       49.31       47.71      1.97 o 
   7   1   2       43.02       40.18      2.88 o 
   8   1   2        2.65        2.92      1.04 o 
   9   1   2       12.56       14.27      1.18 o 
  10   1   2       14.33       16.37      1.80 o 
  -9   2   2       71.41       72.02      4.94 o 
  -8   2   2      118.82      116.37      3.67 o 
  -7   2   2      328.66      307.88      9.17 o 
  -6   2   2      132.44      124.44      2.61 o 
  -5   2   2       79.18       93.96      1.36 o 
  -4   2   2      206.19      231.10      2.79 o 
  -3   2   2     1260.32     1254.71      9.84 o 
  -2   2   2       53.77       51.22      1.00 o 
  -1   2   2     1499.17     1504.65     11.11 o 
   0   2   2      831.02      802.30      6.25 o 
   1   2   2       52.39       55.86      1.17 o 
   2   2   2      153.99      187.36      2.07 o 
   3   2   2       65.44       89.27      1.68 o 
   4   2   2       66.47       66.56      1.50 o 
   5   2   2       10.95       13.65      1.70 o 
   6   2   2       27.17       33.72      1.55 o 
   7   2   2      417.90      409.42      6.78 o 
   8   2   2       57.99       52.95      2.74 o 
   9   2   2        2.41        1.38      1.20 o 
 -11   3   2        5.07       15.58      2.25 o 
 -10   3   2        0.06        0.75      1.80 o 
  -9   3   2        0.06       -1.03      1.03 o 
  -8   3   2        1.38        1.61      0.95 o 
  -7   3   2      161.06      162.73      3.66 o 
  -6   3   2      132.95      107.20      1.83 o 
  -5   3   2     1605.45     1717.70     26.97 o 
  -4   3   2     7312.15     7640.37     67.92 o 
  -3   3   2       36.63       23.72      0.57 o 
  -2   3   2     1072.34     1093.37     11.38 o 
  -1   3   2       95.91       79.67      1.11 o 
   0   3   2      302.81      272.24      2.81 o 
   1   3   2      774.28      828.04      8.83 o 
   2   3   2      120.08      151.33      1.95 o 
   3   3   2       15.51       15.37      0.84 o 
   4   3   2      293.67      308.85      4.24 o 
   5   3   2       54.87       55.67      2.44 o 
   6   3   2      290.60      281.36      5.21 o 
   7   3   2      307.99      298.85      5.57 o 
   8   3   2       28.45       32.53      1.73 o 
   9   3   2       10.50       11.12      1.68 o 
 -11   4   2       13.76       14.08      2.70 o 
 -10   4   2       63.92       67.23      4.64 o 
  -9   4   2        0.03        1.00      1.38 o 
  -8   4   2       72.52       77.80      3.01 o 
  -7   4   2      335.70      309.50     12.13 o 
  -6   4   2      306.76      286.32      6.21 o 
  -5   4   2      106.81      105.27      1.90 o 
  -4   4   2       13.54       19.48      0.69 o 
  -3   4   2      143.34      142.93      1.87 o 
  -2   4   2      190.31      175.47      2.13 o 
  -1   4   2      435.19      439.93      3.87 o 
   0   4   2      337.10      312.61      3.09 o 
   1   4   2      216.50      196.76      2.55 o 
   2   4   2        2.89        3.99      0.54 o 
   3   4   2        1.24        0.84      0.43 o 
   4   4   2      363.31      351.45      6.07 o 
   5   4   2       37.91       43.97      1.90 o 
   6   4   2        0.14       -0.39      0.75 o 
   7   4   2        0.20        0.07      0.78 o 
   8   4   2       64.14       66.27      2.17 o 
   9   4   2        7.77       11.19      2.62 o 
 -11   5   2       27.62       34.00      3.59 o 
 -10   5   2       22.53       38.00      4.04 o 
  -9   5   2       76.82       67.56      3.31 o 
  -8   5   2       43.56       45.60      2.95 o 
  -7   5   2      507.12      491.74      9.02 o 
  -6   5   2     2556.19     2540.04     29.09 o 
  -5   5   2      179.33      202.02      3.46 o 
  -4   5   2        1.46        1.73      0.45 o 
  -3   5   2      236.63      238.18      3.05 o 
  -2   5   2      372.03      432.87      3.81 o 
  -1   5   2       63.46       84.52      1.65 o 
   0   5   2        4.98       14.28      0.92 o 
   1   5   2      370.18      323.31      3.32 o 
   2   5   2      182.93      176.64      2.39 o 
   3   5   2       13.48       15.22      0.82 o 
   4   5   2      519.16      488.29      6.98 o 
   5   5   2      323.03      302.82      5.23 o 
   6   5   2        7.27        6.60      0.90 o 
   7   5   2       41.27       38.81      1.71 o 
   8   5   2       32.50       27.39      4.42 o 
 -11   6   2        2.13        1.65      2.55 o 
 -10   6   2       42.88       42.68      4.19 o 
  -9   6   2       15.69       15.76      3.70 o 
  -8   6   2      334.69      321.75      7.34 o 
  -7   6   2       48.79       53.36      2.40 o 
  -6   6   2       40.04       39.67      2.19 o 
  -5   6   2      332.69      307.97      3.78 o 
  -4   6   2       14.43       16.65      1.06 o 
  -3   6   2      517.79      518.91      4.82 o 
  -2   6   2        9.66        6.37      0.62 o 
  -1   6   2      172.16      163.29      2.34 o 
   0   6   2      258.80      277.80      3.50 o 
   1   6   2      684.90      659.92      6.11 o 
   2   6   2      395.19      389.19      4.70 o 
   3   6   2        0.63        1.18      0.74 o 
   4   6   2       36.93       36.16      1.25 o 
   5   6   2       16.70       21.12      1.54 o 
   6   6   2       62.82       52.97      2.33 o 
   7   6   2        2.68        4.04      1.34 o 
   8   6   2       10.62       13.15      1.67 o 
 -10   7   2       43.61       48.67      4.79 o 
  -9   7   2       81.10       85.54      4.09 o 
  -8   7   2      133.76      119.36      4.54 o 
  -7   7   2        0.27       -0.83      1.18 o 
  -6   7   2       43.62       36.77      2.17 o 
  -5   7   2       44.50       39.07      1.78 o 
  -4   7   2       57.22       50.38      2.01 o 
  -3   7   2       63.99       65.15      1.71 o 
  -2   7   2       24.37       34.67      1.19 o 
  -1   7   2      178.06      195.12      2.77 o 
   0   7   2       69.59       62.82      1.67 o 
   1   7   2      460.45      454.75      6.04 o 
   2   7   2      247.19      242.18      4.26 o 
   3   7   2       35.61       26.17      1.27 o 
   4   7   2       12.77        6.92      0.78 o 
   5   7   2       42.79       38.02      1.73 o 
   6   7   2        0.00        0.25      0.69 o 
   7   7   2        6.36        8.52      1.69 o 
 -10   8   2       64.84       45.68      5.24 o 
  -9   8   2       34.83       34.15      4.64 o 
  -8   8   2       10.93        7.54      2.08 o 
  -7   8   2      216.10      227.69      5.26 o 
  -6   8   2       12.06        8.57      1.53 o 
  -5   8   2       58.28       50.75      2.24 o 
  -4   8   2      267.86      258.88      4.83 o 
  -3   8   2        0.03        0.67      0.93 o 
  -2   8   2      496.47      525.13      6.07 o 
  -1   8   2        0.05       -0.20      0.63 o 
   0   8   2        3.90        2.73      0.81 o 
   1   8   2       25.52       27.10      1.47 o 
   2   8   2      165.90      155.60      3.40 o 
   3   8   2        1.52        0.61      0.74 o 
   4   8   2      152.04      131.15      3.02 o 
   5   8   2       43.81       42.98      2.34 o 
   6   8   2        2.11        2.55      1.38 o 
   7   8   2        2.05       -0.57      2.70 o 
  -9   9   2        8.20        5.69      3.29 o 
  -8   9   2        1.80       -0.83      1.70 o 
  -7   9   2      142.32      141.97      4.33 o 
  -6   9   2       65.05       68.41      2.55 o 
  -5   9   2       62.67       62.19      2.39 o 
  -4   9   2       15.29       16.74      1.57 o 
  -3   9   2       28.77       30.99      2.51 o 
  -2   9   2      180.78      177.78      3.53 o 
  -1   9   2       90.42       83.72      2.96 o 
   0   9   2        0.50       -0.57      0.74 o 
   1   9   2       79.44       78.43      2.49 o 
   2   9   2       38.59       43.34      2.68 o 
   3   9   2       81.31       68.90      2.38 o 
   4   9   2        6.20        8.67      1.15 o 
   5   9   2        7.06        9.70      1.76 o 
   6   9   2       16.26       16.74      3.44 o 
  -9  10   2       13.52        8.69      3.59 o 
  -8  10   2       11.52        2.56      2.59 o 
  -7  10   2        6.40        5.70      1.61 o 
  -6  10   2       88.07       88.78      2.73 o 
  -5  10   2        3.71        4.45      1.33 o 
  -4  10   2       96.64       89.83      3.05 o 
  -3  10   2       31.01       33.49      2.12 o 
  -2  10   2       84.76       87.85      3.17 o 
  -1  10   2       74.84       80.19      3.41 o 
   0  10   2       80.19       85.00      3.55 o 
   1  10   2       47.06       45.56      2.09 o 
   2  10   2       38.04       38.10      1.98 o 
   3  10   2       27.98       23.92      1.64 o 
   4  10   2       31.33       33.27      1.92 o 
   5  10   2       47.86       51.29      3.52 o 
  -8  11   2        8.34        4.53      2.66 o 
  -7  11   2        3.12        3.46      1.99 o 
  -6  11   2      115.43      113.11      3.85 o 
  -5  11   2       22.91       26.19      1.99 o 
  -4  11   2      109.49      113.09      3.56 o 
  -3  11   2        8.54        7.86      2.21 o 
  -2  11   2        0.22        0.60      1.51 o 
  -1  11   2       93.74       89.98      6.77 o 
   0  11   2       11.90       11.17      2.63 o 
   1  11   2       57.90       58.48      3.56 o 
   2  11   2       63.50       71.30      2.98 o 
   3  11   2        0.61        0.14      0.98 o 
   4  11   2       34.30       36.65      2.24 o 
  -7  12   2        0.54        5.56      2.70 o 
  -6  12   2        4.50        4.45      1.48 o 
  -5  12   2       51.33       53.41      2.69 o 
  -4  12   2       63.25       54.86      3.52 o 
  -3  12   2       10.11        8.54      2.81 o 
  -2  12   2       12.04       13.21      3.08 o 
  -1  12   2      106.82      109.15      4.40 o 
   0  12   2        0.31        2.91      1.81 o 
   1  12   2       23.45       24.54      2.81 o 
   2  12   2       11.31       15.08      2.62 o 
   3  12   2       15.77       10.57      2.31 o 
  -5  13   2       27.72       29.75      4.49 o 
  -4  13   2        3.62        4.28      2.85 o 
  -3  13   2        2.30        0.56      2.62 o 
  -2  13   2       10.11       15.20      2.88 o 
  -1  13   2       36.94       39.94      3.79 o 
   0  13   2       18.71       17.67      2.88 o 
   1  13   2       22.35       20.49      2.88 o 
  -2 -13   3       48.88       52.45      3.99 o 
  -1 -13   3        0.50        3.00      2.26 o 
   0 -13   3        3.05        1.52      1.90 o 
   1 -13   3        2.57        4.95      3.02 o 
   2 -13   3       44.32       39.24      8.54 o 
   3 -13   3        3.95        2.98      2.90 o 
  -4 -12   3       15.87       14.16      4.57 o 
  -3 -12   3       54.41       49.73      3.55 o 
  -2 -12   3       61.89       60.04      3.88 o 
  -1 -12   3       14.07       13.87      2.19 o 
   0 -12   3        0.22        1.26      1.30 o 
   1 -12   3        0.24       -2.20      2.33 o 
   2 -12   3        1.50        0.47      2.33 o 
   3 -12   3        3.92        4.35      2.14 o 
   4 -12   3        8.25        9.56      2.09 o 
   5 -12   3       16.62       17.29      2.02 o 
  -6 -11   3        3.86        3.32      1.91 o 
  -5 -11   3        0.01       -0.86      0.86 o 
  -4 -11   3       10.11        8.27      1.32 o 
  -3 -11   3       36.87       32.32      2.24 o 
  -2 -11   3       28.96       21.19      2.55 o 
  -1 -11   3       67.17       68.25      3.39 o 
   0 -11   3       30.97       29.15      1.98 o 
   1 -11   3        0.25       -0.09      1.45 o 
   2 -11   3       17.91       13.29      2.26 o 
   3 -11   3       26.47       27.73      1.97 o 
   4 -11   3       13.00       12.05      1.59 o 
   5 -11   3       20.58       19.83      1.85 o 
   6 -11   3       33.50       42.66      3.63 o 
  -7 -10   3       10.79       10.73      2.29 o 
  -6 -10   3       16.85       17.21      1.91 o 
  -5 -10   3        6.10        6.41      1.15 o 
  -4 -10   3        1.48        1.05      0.97 o 
  -3 -10   3       17.61       15.83      1.48 o 
  -2 -10   3        0.24       -0.13      0.85 o 
  -1 -10   3        7.80        8.28      1.33 o 
   0 -10   3       25.37       26.69      2.58 o 
   1 -10   3       29.37       23.27      1.62 o 
   2 -10   3      145.00      143.70      5.77 o 
   3 -10   3       77.17       79.29      3.65 o 
   4 -10   3        0.61        1.00      1.14 o 
   5 -10   3       38.08       40.53      3.51 o 
   6 -10   3       33.21       34.22      2.36 o 
   7 -10   3        4.59        4.64      1.93 o 
  -7  -9   3       11.27        8.65      1.97 o 
  -6  -9   3       14.64       16.32      2.72 o 
  -5  -9   3       15.13       17.20      1.47 o 
  -4  -9   3      108.83      106.50      2.90 o 
  -3  -9   3       52.42       56.83      2.19 o 
  -2  -9   3       80.58       76.12      2.07 o 
  -1  -9   3       89.25       88.02      3.75 o 
   0  -9   3       47.46       51.78      2.35 o 
   1  -9   3      133.18      136.38      2.91 o 
   2  -9   3       56.63       50.45      2.16 o 
   3  -9   3      168.57      162.55      4.06 o 
   4  -9   3       12.85       12.38      1.43 o 
   5  -9   3       17.77       18.08      1.79 o 
   6  -9   3        8.46       13.35      1.70 o 
   7  -9   3        0.37        0.23      1.57 o 
   8  -9   3       36.83       39.95      2.90 o 
  -8  -8   3       11.03       11.91      1.99 o 
  -7  -8   3        9.58        7.46      1.44 o 
  -6  -8   3        0.67       -0.72      0.97 o 
  -5  -8   3      126.73      127.80      2.91 o 
  -4  -8   3       72.55       64.28      2.82 o 
  -3  -8   3       87.65       74.17      2.92 o 
  -2  -8   3       33.43       31.26      1.36 o 
  -1  -8   3      205.75      210.28      3.43 o 
   0  -8   3      398.48      371.75      4.28 o 
   1  -8   3       71.28       81.37      2.19 o 
   2  -8   3      209.12      202.37      4.35 o 
   3  -8   3      442.73      455.94      6.58 o 
   4  -8   3       92.44       82.30      2.52 o 
   5  -8   3        0.48       -0.47      1.25 o 
   6  -8   3        0.64       -0.70      1.06 o 
   7  -8   3        0.33        2.12      1.19 o 
   8  -8   3       33.80       31.06      2.52 o 
  -9  -7   3       44.78       46.58      3.74 o 
  -8  -7   3      120.62      130.50      4.70 o 
  -7  -7   3       11.18       12.63      1.42 o 
  -6  -7   3        0.93        2.70      0.98 o 
  -5  -7   3      115.02      115.54      6.14 o 
  -4  -7   3       17.44       13.77      1.82 o 
  -3  -7   3      481.98      485.13      6.06 o 
  -2  -7   3        0.08        0.83      0.69 o 
  -1  -7   3       70.46       63.86      1.52 o 
   0  -7   3       49.07       49.16      1.36 o 
   1  -7   3       88.92       94.13      2.01 o 
   2  -7   3      222.94      222.25      3.91 o 
   3  -7   3      157.60      134.89      3.07 o 
   4  -7   3       74.77       62.97      2.45 o 
   5  -7   3       41.94       36.49      3.20 o 
   6  -7   3        5.92        6.21      1.22 o 
   7  -7   3        4.83        6.62      1.75 o 
   8  -7   3        1.39        0.55      1.35 o 
   9  -7   3        0.09       -1.40      3.72 o 
  -9  -6   3       10.54       14.93      1.95 o 
  -8  -6   3       24.75       26.11      2.20 o 
  -7  -6   3      145.15      155.77      3.90 o 
  -6  -6   3        0.31        1.59      0.87 o 
  -5  -6   3      170.94      153.22      2.36 o 
  -4  -6   3      711.09      713.81      9.06 o 
  -3  -6   3       97.72       99.74      1.94 o 
  -2  -6   3      161.08      178.99      2.38 o 
  -1  -6   3       59.79       80.95      2.31 o 
   0  -6   3      961.75      951.94      8.24 o 
   1  -6   3      275.18      286.06      3.31 o 
   2  -6   3      300.99      301.65      4.29 o 
   3  -6   3       51.49       50.08      1.84 o 
   4  -6   3       21.73       26.27      1.16 o 
   5  -6   3        1.94        1.13      0.92 o 
   6  -6   3       51.94       56.16      3.42 o 
   7  -6   3      155.85      151.54      4.09 o 
   8  -6   3       16.93       13.96      1.61 o 
   9  -6   3       14.43       15.83      3.13 o 
 -10  -5   3       28.39       30.40      2.70 o 
  -9  -5   3       13.09       16.23      1.42 o 
  -8  -5   3      120.83      126.33      3.34 o 
  -7  -5   3        1.70        1.51      0.82 o 
  -6  -5   3      244.30      237.57      4.70 o 
  -5  -5   3        0.03       -0.39      0.75 o 
  -4  -5   3       30.35       30.23      0.99 o 
  -3  -5   3       33.72       33.82      0.93 o 
  -2  -5   3      203.40      180.51      2.14 o 
  -1  -5   3     1480.94     1602.56     12.80 o 
   0  -5   3      162.21      187.82      2.33 o 
   1  -5   3       73.91       91.76      1.47 o 
   2  -5   3      554.32      594.98      5.58 o 
   3  -5   3      159.11      145.45      2.09 o 
   4  -5   3      156.51      139.52      3.16 o 
   5  -5   3       32.82       31.47      1.65 o 
   6  -5   3       66.71       60.67      2.17 o 
   7  -5   3      145.35      129.94      3.22 o 
   8  -5   3        0.18        1.80      0.97 o 
   9  -5   3        3.93        3.87      2.65 o 
 -10  -4   3        5.49        4.64      1.50 o 
  -9  -4   3       30.87       28.83      1.61 o 
  -8  -4   3        2.63        4.20      0.90 o 
  -7  -4   3       66.70       69.62      2.18 o 
  -6  -4   3      382.90      396.50      8.60 o 
  -5  -4   3        9.88        9.94      0.95 o 
  -4  -4   3       19.00       12.94      0.59 o 
  -3  -4   3      161.83      166.57      2.34 o 
  -2  -4   3       80.73       49.46      1.08 o 
  -1  -4   3      143.73      175.13      2.07 o 
   0  -4   3      469.19      564.94      4.77 o 
   1  -4   3      150.96      147.64      1.96 o 
   2  -4   3     1119.01     1210.29     10.80 o 
   3  -4   3      468.40      459.91      4.34 o 
   4  -4   3       86.41       86.33      2.04 o 
   5  -4   3      196.69      185.45      4.09 o 
   6  -4   3       35.73       42.29      2.31 o 
   7  -4   3       33.01       44.37      3.60 o 
   8  -4   3      124.19      121.17      2.96 o 
   9  -4   3       12.03       12.35      1.85 o 
 -11  -3   3       24.22       26.66      2.40 o 
 -10  -3   3       11.22       12.69      1.26 o 
  -9  -3   3       75.70       74.93      2.27 o 
  -8  -3   3      130.26      128.01      2.91 o 
  -7  -3   3      336.15      325.88      5.44 o 
  -6  -3   3        0.07        0.48      0.57 o 
  -5  -3   3      476.67      491.35      5.10 o 
  -4  -3   3      251.59      277.15      2.97 o 
  -3  -3   3     1504.62     1668.26     15.28 o 
  -2  -3   3     1362.99     1523.05     12.88 o 
  -1  -3   3      129.53      128.30      1.86 o 
   0  -3   3     1374.35     1394.93     10.42 o 
   1  -3   3       47.84       59.29      1.17 o 
   2  -3   3      330.95      369.53      3.56 o 
   3  -3   3      573.97      616.56      7.14 o 
   4  -3   3      170.17      165.75      2.75 o 
   5  -3   3       32.35       25.05      1.72 o 
   6  -3   3      338.00      325.86      5.07 o 
   7  -3   3       96.01       92.75      4.28 o 
   8  -3   3        0.02       -0.65      0.73 o 
   9  -3   3       43.05       40.63      2.53 o 
 -11  -2   3       20.87       20.52      1.95 o 
 -10  -2   3       15.62       15.61      1.19 o 
  -9  -2   3        6.61        4.62      0.88 o 
  -8  -2   3        3.38        3.35      0.67 o 
  -7  -2   3       25.23       28.58      1.10 o 
  -6  -2   3      183.82      183.91      2.52 o 
  -5  -2   3       22.25       26.52      1.07 o 
  -4  -2   3      801.25      845.99      7.96 o 
  -3  -2   3      518.70      528.96      4.79 o 
  -2  -2   3        8.08       12.12      0.58 o 
  -1  -2   3      608.42      619.40      4.68 o 
   0  -2   3      398.93      391.78      3.35 o 
   1  -2   3       13.60       21.23      0.75 o 
   2  -2   3       93.28      115.04      1.62 o 
   3  -2   3      375.26      411.14      5.04 o 
   4  -2   3       10.49        7.55      0.71 o 
   5  -2   3      233.69      205.67      8.52 o 
   6  -2   3       26.64       22.49      1.44 o 
   7  -2   3       74.68       71.40      1.97 o 
   8  -2   3       52.75       57.68      2.36 o 
   9  -2   3        9.72       13.04      1.04 o 
 -11  -1   3        1.45        0.90      0.90 o 
 -10  -1   3       23.39       31.40      1.50 o 
  -9  -1   3        1.74        2.49      0.61 o 
  -8  -1   3      156.50      148.34      3.09 o 
  -7  -1   3      308.43      303.00      3.55 o 
  -6  -1   3      926.17      939.85      9.56 o 
  -5  -1   3       22.74       15.25      0.74 o 
  -4  -1   3      452.59      484.93      5.20 o 
  -3  -1   3      585.99      552.63      4.84 o 
  -2  -1   3     1333.00     1310.42     13.05 o 
  -1  -1   3      405.06      396.69      3.35 o 
   0  -1   3      436.48      413.36      3.52 o 
   1  -1   3        0.37        1.00      0.38 o 
   2  -1   3        0.00       -0.06      0.32 o 
   3  -1   3      497.15      507.54      5.91 o 
   4  -1   3      619.84      635.04     12.63 o 
   5  -1   3      346.02      359.15      4.67 o 
   6  -1   3       62.26       57.96      3.31 o 
   7  -1   3      131.35      119.59      2.88 o 
   8  -1   3        0.89        1.24      1.12 o 
   9  -1   3        8.74        9.42      0.90 o 
 -11   0   3       15.03       15.13      1.95 o 
 -10   0   3       90.15       92.56      3.89 o 
  -9   0   3        5.31        6.89      1.35 o 
  -8   0   3       77.69       71.54      1.92 o 
  -7   0   3       46.81       56.08      1.55 o 
  -6   0   3       35.53       37.96      1.84 o 
  -5   0   3      806.38      880.78      8.32 o 
  -4   0   3      882.02      910.25      9.15 o 
  -3   0   3     1792.17     1858.37     14.41 o 
  -2   0   3      714.95      681.74      7.90 o 
  -1   0   3      189.67      192.62      2.02 o 
   0   0   3      232.81      220.89      3.29 o 
   1   0   3       10.08        3.07      0.47 o 
   2   0   3      235.81      222.55      2.43 o 
   4   0   3       33.57       35.07      1.75 o 
   5   0   3      166.86      166.43      4.24 o 
   6   0   3      181.43      170.95      3.48 o 
   7   0   3      158.67      163.66      3.51 o 
   8   0   3      182.79      173.49      5.16 o 
   9   0   3       50.36       52.01      2.76 o 
 -10   1   3      103.76       91.96      3.74 o 
  -9   1   3       40.98       40.74      2.55 o 
  -8   1   3       76.32       73.93      1.90 o 
  -7   1   3       87.72       81.41      1.90 o 
  -6   1   3      305.55      311.94      3.37 o 
  -5   1   3      978.67     1038.10      9.73 o 
  -4   1   3     1727.29     1902.74     18.73 o 
  -3   1   3      741.94      794.51      7.27 o 
  -2   1   3        0.08        0.12      0.35 o 
  -1   1   3       33.58       34.62      0.74 o 
   0   1   3       21.57       32.25      0.71 o 
   1   1   3      522.57      524.75      5.14 o 
   2   1   3      335.21      352.03      3.54 o 
   3   1   3      131.55      153.51      2.41 o 
   4   1   3      118.30      102.54      2.59 o 
   5   1   3       97.54       91.26      2.51 o 
   6   1   3        3.50        3.54      0.81 o 
   7   1   3       32.94       30.08      2.31 o 
   8   1   3       79.21       77.53      3.13 o 
   9   1   3        6.55       10.20      1.63 o 
 -11   2   3        0.05       -1.05      1.65 o 
 -10   2   3        7.09        7.19      1.80 o 
  -9   2   3       36.58       37.59      2.70 o 
  -8   2   3       10.23       10.08      0.82 o 
  -7   2   3       61.56       57.25      1.21 o 
  -6   2   3       23.48       20.99      1.31 o 
  -5   2   3      165.13      174.59      2.45 o 
  -4   2   3       28.89       38.91      1.04 o 
  -3   2   3     1676.05     1759.43     13.70 o 
  -2   2   3      593.71      567.24      5.74 o 
  -1   2   3      342.35      330.12      3.00 o 
   0   2   3      189.82      220.63      2.41 o 
   1   2   3      166.92      211.45      2.72 o 
   2   2   3        0.60        0.37      0.39 o 
   3   2   3      242.30      251.09      4.36 o 
   4   2   3      101.25       94.79      2.21 o 
   5   2   3       35.26       33.68      1.61 o 
   6   2   3       30.95       29.62      2.46 o 
   7   2   3        2.81        3.06      0.92 o 
   8   2   3      204.79      208.02      6.85 o 
   9   2   3        5.82        5.05      3.15 o 
 -11   3   3        5.55        6.48      1.44 o 
 -10   3   3        0.21       -1.08      1.42 o 
  -9   3   3      202.47      187.70      4.53 o 
  -8   3   3       29.12       30.26      1.73 o 
  -7   3   3      136.35      141.40      3.63 o 
  -6   3   3       33.03       59.48      3.98 o 
  -5   3   3       55.73       64.90      1.44 o 
  -4   3   3        0.66        1.33      0.30 o 
  -3   3   3     4377.93     4690.35     42.37 o 
  -2   3   3      241.13      211.59      2.18 o 
  -1   3   3       58.91       57.51      1.21 o 
   0   3   3      497.09      544.31      5.00 o 
   1   3   3        8.94       15.22      0.76 o 
   2   3   3      126.63      100.40      2.16 o 
   3   3   3       15.52       19.81      0.81 o 
   4   3   3       76.08       71.11      2.24 o 
   5   3   3       54.28       47.13      1.97 o 
   6   3   3        5.89        3.60      0.92 o 
   7   3   3        3.93        4.92      1.03 o 
   8   3   3       66.69       72.91      2.64 o 
   9   3   3       30.01       34.44      4.04 o 
 -11   4   3        1.66       -2.10      2.10 o 
 -10   4   3        9.78        8.52      1.79 o 
  -9   4   3      144.81      150.04      8.01 o 
  -8   4   3        2.17        1.42      1.32 o 
  -7   4   3       29.95       33.34      2.27 o 
  -6   4   3      570.74      597.99      8.18 o 
  -5   4   3      152.54      140.26      2.18 o 
  -4   4   3        4.07        8.42      0.52 o 
  -3   4   3       87.09       97.84      2.12 o 
  -2   4   3      176.99      187.09      2.21 o 
  -1   4   3       96.56       96.36      1.54 o 
   0   4   3      269.53      313.24      3.39 o 
   1   4   3      133.80      121.85      2.01 o 
   2   4   3       56.88       58.36      1.35 o 
   3   4   3       57.73       60.45      1.44 o 
   4   4   3       63.38       54.02      2.18 o 
   5   4   3      554.09      515.09      9.24 o 
   6   4   3       63.86       60.33      2.36 o 
   7   4   3        0.33       -0.68      0.85 o 
   8   4   3       26.35       31.37      2.40 o 
 -11   5   3       43.34       53.02      4.64 o 
 -10   5   3       28.64       30.40      2.69 o 
  -9   5   3        9.86       18.16      2.32 o 
  -8   5   3        2.77        4.33      1.66 o 
  -7   5   3       94.08       97.03      3.73 o 
  -6   5   3      102.25      104.12      3.70 o 
  -5   5   3       12.60       12.07      0.67 o 
  -4   5   3       77.78      101.82      1.72 o 
  -3   5   3       64.11       73.59      2.38 o 
  -2   5   3      737.93      806.46      7.63 o 
  -1   5   3       77.75       57.75      1.25 o 
   0   5   3        5.23        7.64      0.61 o 
   1   5   3      125.17      127.11      2.05 o 
   2   5   3      294.16      269.14      4.25 o 
   3   5   3       54.15       50.68      1.69 o 
   4   5   3      148.48      131.68      4.24 o 
   5   5   3       61.53       56.46      2.61 o 
   6   5   3        0.06       -0.94      0.94 o 
   7   5   3        0.52        0.86      0.79 o 
   8   5   3        1.43        0.59      1.38 o 
 -11   6   3        5.62        6.44      3.15 o 
 -10   6   3       10.71       16.32      3.59 o 
  -9   6   3       57.83       62.72      3.79 o 
  -8   6   3      622.26      605.62     11.21 o 
  -7   6   3      109.09       98.27      3.88 o 
  -6   6   3       78.07       84.84      3.65 o 
  -5   6   3        8.11        8.21      0.86 o 
  -4   6   3        9.74       10.68      1.20 o 
  -3   6   3       76.70       95.11      2.05 o 
  -2   6   3       66.07       62.21      1.55 o 
  -1   6   3       23.07       19.07      0.95 o 
   0   6   3       73.83       90.93      1.72 o 
   1   6   3       19.43       17.63      1.20 o 
   2   6   3      830.46      801.58      9.24 o 
   3   6   3      330.64      292.72      4.53 o 
   4   6   3      219.26      197.76      4.41 o 
   5   6   3        6.38        6.16      1.25 o 
   6   6   3       54.99       54.15      2.10 o 
   7   6   3        0.83        2.04      1.95 o 
   8   6   3        0.46        0.38      1.41 o 
 -10   7   3       24.92        5.99      3.44 o 
  -9   7   3      490.18      494.61     22.54 o 
  -8   7   3      259.00      252.41      6.63 o 
  -7   7   3       31.08       29.98      2.57 o 
  -6   7   3        3.79        2.09      1.60 o 
  -5   7   3       86.40       82.82      2.76 o 
  -4   7   3       25.16       19.04      1.75 o 
  -3   7   3      191.28      205.90      4.61 o 
  -2   7   3      169.04      160.27      2.67 o 
  -1   7   3      443.22      448.62      5.18 o 
   0   7   3      150.55      135.70      2.68 o 
   1   7   3       53.99       46.68      2.24 o 
   2   7   3      618.14      596.34      7.34 o 
   3   7   3      101.21      102.44      2.83 o 
   4   7   3        0.05        0.17      0.67 o 
   5   7   3       53.17       51.23      2.49 o 
   6   7   3        0.02       -0.39      0.92 o 
   7   7   3        6.50        9.64      1.47 o 
 -10   8   3        5.26        3.29      3.00 o 
  -9   8   3        0.91        1.80      2.85 o 
  -8   8   3        1.25        2.23      2.02 o 
  -7   8   3       38.17       37.00      2.83 o 
  -6   8   3        7.12        5.05      1.13 o 
  -5   8   3        0.86        3.28      1.27 o 
  -4   8   3        5.48        5.74      1.48 o 
  -3   8   3        0.42        0.51      1.08 o 
  -2   8   3       37.32       37.09      2.32 o 
  -1   8   3      401.86      402.56      4.98 o 
   0   8   3      114.84      105.71      3.69 o 
   1   8   3       69.30       70.58      2.31 o 
   2   8   3        0.62        0.72      0.79 o 
   3   8   3       24.29       26.92      1.40 o 
   4   8   3        2.21        2.11      0.76 o 
   5   8   3        0.02        0.67      0.84 o 
   6   8   3        5.52        6.02      1.48 o 
  -9   9   3        9.10        4.04      3.44 o 
  -8   9   3       84.97       92.67      5.16 o 
  -7   9   3       15.19       12.28      2.47 o 
  -6   9   3       14.40       15.60      1.60 o 
  -5   9   3       15.35       13.84      1.71 o 
  -4   9   3       47.13       46.56      2.59 o 
  -3   9   3       53.64       47.91      2.14 o 
  -2   9   3       17.24       19.08      1.58 o 
  -1   9   3      210.38      208.46      7.59 o 
   0   9   3      135.33      128.10      4.21 o 
   1   9   3       42.31       35.94      1.84 o 
   2   9   3      127.71      128.71      3.29 o 
   3   9   3      120.51      116.58      3.12 o 
   4   9   3        3.07        2.78      0.92 o 
   5   9   3        1.42        2.45      2.32 o 
   6   9   3        0.73        1.61      2.10 o 
  -9  10   3       17.42       17.07      4.34 o 
  -8  10   3       25.24       39.39      5.24 o 
  -7  10   3       18.69       21.12      2.59 o 
  -6  10   3        1.18        0.51      1.41 o 
  -5  10   3       40.07       41.09      2.44 o 
  -4  10   3      136.55      129.91      4.19 o 
  -3  10   3       82.82       78.97      3.44 o 
  -2  10   3       56.03       57.82      3.09 o 
  -1  10   3       27.72       25.07      3.02 o 
   0  10   3        9.84       11.14      1.93 o 
   1  10   3       77.32       78.57      3.46 o 
   2  10   3       13.63       14.56      1.42 o 
   3  10   3       28.55       26.74      3.00 o 
   4  10   3       17.86       18.48      2.66 o 
   5  10   3        1.76        2.89      1.79 o 
  -8  11   3       54.00       42.68      5.54 o 
  -7  11   3       14.77       13.70      6.07 o 
  -6  11   3        0.01       -0.06      1.41 o 
  -5  11   3        1.90        1.00      1.82 o 
  -4  11   3       62.05       63.02      4.12 o 
  -3  11   3       52.22       49.80      4.12 o 
  -2  11   3       18.14       12.41      3.00 o 
  -1  11   3       11.46       12.40      2.20 o 
   0  11   3       22.87       24.88      2.40 o 
   1  11   3        0.07        0.98      1.66 o 
   2  11   3        0.96        2.85      1.36 o 
   3  11   3       88.25       90.77      3.47 o 
   4  11   3        0.94        1.50      1.28 o 
  -7  12   3       34.81       40.08      6.22 o 
  -6  12   3       32.16       32.88      2.45 o 
  -5  12   3        3.26        2.17      1.84 o 
  -4  12   3        7.09        5.21      2.59 o 
  -3  12   3       27.19       27.43      6.74 o 
  -2  12   3        0.72        2.89      1.75 o 
  -1  12   3       22.68       26.48      2.92 o 
   0  12   3       52.88       51.99      4.64 o 
   1  12   3        0.18       -0.25      1.80 o 
   2  12   3       13.06        9.45      2.40 o 
  -5  13   3        4.27        3.30      2.58 o 
  -4  13   3       16.23       20.49      3.43 o 
  -3  13   3       48.01       41.61      4.28 o 
  -2  13   3        0.06        2.10      1.99 o 
  -1  13   3        0.36        2.17      1.80 o 
   0  13   3       19.81       20.02      2.88 o 
  -2 -13   4       25.33       30.31      3.59 o 
  -1 -13   4       49.81       43.42      6.35 o 
   0 -13   4        0.24        1.23      1.49 o 
   1 -13   4       14.52       17.13      7.26 o 
   2 -13   4        0.54       -1.89      2.73 o 
  -4 -12   4        9.76       15.54      3.07 o 
  -3 -12   4        8.43        7.76      2.25 o 
  -2 -12   4        6.56       12.06      4.64 o 
  -1 -12   4       19.00       18.67      1.90 o 
   0 -12   4       74.81       87.35      4.85 o 
   1 -12   4       69.55       67.37      8.76 o 
   2 -12   4        8.83        4.74      2.81 o 
   3 -12   4       16.08       18.05      2.84 o 
   4 -12   4        0.01       -1.48      1.48 o 
  -6 -11   4        0.61       -0.30      1.00 o 
  -5 -11   4        6.58        7.56      1.33 o 
  -4 -11   4       53.70       52.93      2.75 o 
  -3 -11   4       12.43       12.43      4.64 o 
  -2 -11   4        4.96        5.23      1.47 o 
  -1 -11   4       39.07       41.43      2.28 o 
   0 -11   4       63.63       64.84      3.37 o 
   1 -11   4        4.76        2.51      2.52 o 
   2 -11   4        1.72       -0.11      1.80 o 
   3 -11   4       41.85       39.95      2.30 o 
   4 -11   4        0.02       -0.18      1.19 o 
   5 -11   4       14.65       15.15      1.76 o 
   6 -11   4       45.53       47.33      8.39 o 
  -7 -10   4        8.05       12.51      2.55 o 
  -6 -10   4        0.00       -0.28      0.78 o 
  -5 -10   4       19.53       15.47      1.46 o 
  -4 -10   4        0.41       -0.92      0.95 o 
  -3 -10   4       18.68       18.56      1.60 o 
  -2 -10   4       20.33       19.74      2.46 o 
  -1 -10   4        1.41        0.25      1.36 o 
   0 -10   4       23.37       20.86      2.15 o 
   1 -10   4        9.41       11.34      1.60 o 
   2 -10   4        3.19        6.05      1.32 o 
   3 -10   4       49.60       57.12      2.47 o 
   4 -10   4       52.52       49.54      2.33 o 
   5 -10   4       14.10       12.10      1.92 o 
   6 -10   4        0.60        0.35      1.67 o 
  -8  -9   4        5.00        3.29      2.10 o 
  -7  -9   4       30.61       28.79      2.69 o 
  -6  -9   4        1.03        2.26      1.21 o 
  -5  -9   4        6.13        5.81      1.06 o 
  -4  -9   4        0.01       -0.47      0.86 o 
  -3  -9   4       21.36       21.68      1.66 o 
  -2  -9   4       18.70       18.46      1.37 o 
  -1  -9   4        2.22       -0.07      1.19 o 
   0  -9   4      279.26      282.85      6.21 o 
   1  -9   4       90.32       94.45      2.47 o 
   2  -9   4        0.33        1.58      1.09 o 
   3  -9   4       76.24       72.93      2.60 o 
   4  -9   4      120.19      107.62      4.35 o 
   5  -9   4        4.26        4.81      1.35 o 
   6  -9   4        1.60       -0.13      1.21 o 
   7  -9   4       20.85       30.06      2.63 o 
  -8  -8   4       14.75       17.76      2.24 o 
  -7  -8   4       89.31       89.27      3.32 o 
  -6  -8   4       16.07       15.79      1.69 o 
  -5  -8   4       45.97       41.31      1.79 o 
  -4  -8   4        9.83        9.94      1.46 o 
  -3  -8   4        9.39        4.72      0.82 o 
  -2  -8   4        0.20        0.27      0.81 o 
  -1  -8   4       30.79       33.19      1.62 o 
   0  -8   4      427.60      408.78      6.07 o 
   1  -8   4      188.30      179.17      3.24 o 
   2  -8   4       10.29       10.01      1.28 o 
   3  -8   4        9.23       11.09      1.28 o 
   4  -8   4      116.56      120.61      3.00 o 
   5  -8   4        6.39        4.06      1.71 o 
   6  -8   4       13.91       16.05      1.65 o 
   7  -8   4        2.13        3.23      1.56 o 
   8  -8   4        3.58        4.77      1.78 o 
  -9  -7   4        4.93        5.09      1.95 o 
  -8  -7   4        0.10        0.01      1.02 o 
  -7  -7   4      134.07      139.84      3.96 o 
  -6  -7   4       57.06       53.14      2.38 o 
  -5  -7   4       15.39       12.92      1.16 o 
  -4  -7   4       23.57       20.78      1.31 o 
  -3  -7   4      134.25      149.51      3.72 o 
  -2  -7   4      114.30      119.68      2.42 o 
  -1  -7   4       36.75       30.48      1.15 o 
   0  -7   4      223.10      210.12      2.90 o 
   1  -7   4      644.22      681.21      7.61 o 
   2  -7   4       57.49       53.35      2.07 o 
   3  -7   4        1.95        2.52      1.01 o 
   4  -7   4      149.39      119.73      2.78 o 
   5  -7   4        1.32       -0.26      1.13 o 
   6  -7   4      128.72      114.55      6.39 o 
   7  -7   4       33.52       40.75      2.21 o 
   8  -7   4       35.68       39.48      7.40 o 
 -10  -6   4        4.33        6.44      2.10 o 
  -9  -6   4       22.50       20.67      2.70 o 
  -8  -6   4        7.80        9.98      1.32 o 
  -7  -6   4        0.15       -0.01      0.86 o 
  -6  -6   4        5.20        6.01      1.91 o 
  -5  -6   4        1.98        1.02      0.69 o 
  -4  -6   4        5.60        8.91      0.83 o 
  -3  -6   4      112.03       95.13      2.21 o 
  -2  -6   4      107.21      102.35      1.83 o 
  -1  -6   4        5.17        7.54      0.70 o 
   0  -6   4      352.96      332.97      3.70 o 
   1  -6   4      887.56      881.10      9.01 o 
   2  -6   4       67.65       56.58      1.94 o 
   3  -6   4        3.68        1.49      0.91 o 
   4  -6   4        8.02        4.79      1.05 o 
   5  -6   4       25.80       22.78      1.58 o 
   6  -6   4        0.03       -0.17      0.95 o 
   7  -6   4        0.57        1.24      1.05 o 
   8  -6   4       29.27       32.89      3.83 o 
 -10  -5   4        4.89        1.80      1.50 o 
  -9  -5   4       79.42       81.82      3.26 o 
  -8  -5   4       81.47       89.22      2.83 o 
  -7  -5   4        2.37        3.19      0.95 o 
  -6  -5   4      769.04      773.31     20.14 o 
  -5  -5   4      335.74      329.47      4.08 o 
  -4  -5   4       94.64      107.67      2.43 o 
  -3  -5   4        1.38        9.56      0.80 o 
  -2  -5   4      191.81      223.18      2.65 o 
  -1  -5   4       10.09       16.58      0.77 o 
   0  -5   4      102.05       82.73      1.56 o 
   1  -5   4      221.69      202.19      2.43 o 
   2  -5   4       19.42       15.01      0.84 o 
   3  -5   4        3.30        0.95      1.24 o 
   4  -5   4       38.24       45.00      1.95 o 
   5  -5   4      916.75      848.40     11.33 o 
   6  -5   4       19.47       18.99      1.98 o 
   7  -5   4       15.59       15.50      1.40 o 
   8  -5   4       13.70       19.50      1.85 o 
   9  -5   4        0.41        1.69      1.67 o 
 -10  -4   4       19.89       20.07      2.25 o 
  -9  -4   4        0.42       -0.42      1.57 o 
  -8  -4   4      167.84      173.81      6.30 o 
  -7  -4   4       29.24       22.39      1.82 o 
  -6  -4   4      298.43      297.62      5.36 o 
  -5  -4   4      172.87      147.78      2.43 o 
  -4  -4   4      118.93      112.63      2.61 o 
  -3  -4   4      100.48       93.13      1.70 o 
  -2  -4   4     1144.62     1151.32      8.93 o 
  -1  -4   4       56.83       47.26      1.13 o 
   0  -4   4        7.15        7.52      0.57 o 
   1  -4   4      197.49      192.86      2.42 o 
   2  -4   4       14.63       21.32      0.85 o 
   3  -4   4      134.69      158.18      2.16 o 
   4  -4   4       61.43       75.85      2.50 o 
   5  -4   4        8.80        9.82      1.73 o 
   6  -4   4       68.66       62.10      2.17 o 
   7  -4   4        5.08        5.55      1.07 o 
   8  -4   4       64.18       71.85      2.46 o 
   9  -4   4       40.97       35.06      2.57 o 
 -11  -3   4        0.59       -1.20      1.20 o 
 -10  -3   4       27.88       23.19      1.95 o 
  -9  -3   4       81.13       86.06      2.92 o 
  -8  -3   4      218.36      220.85      5.74 o 
  -7  -3   4      185.67      196.46      6.52 o 
  -6  -3   4       48.54       54.13      1.88 o 
  -5  -3   4      322.42      317.31      5.88 o 
  -4  -3   4       10.57       23.06      0.92 o 
  -3  -3   4       29.17       36.08      0.94 o 
  -2  -3   4        0.68        1.67      0.36 o 
  -1  -3   4      109.05      129.40      1.69 o 
   0  -3   4      490.37      511.48      4.42 o 
   1  -3   4      179.65      171.15      2.29 o 
   2  -3   4      133.11      133.09      1.85 o 
   3  -3   4       67.17       67.70      1.50 o 
   4  -3   4      240.42      235.19      4.10 o 
   5  -3   4       20.29       25.58      3.06 o 
   6  -3   4      412.29      376.58      5.87 o 
   7  -3   4      112.29      116.10      4.35 o 
   8  -3   4        2.47        2.15      1.23 o 
   9  -3   4       50.59       44.54      5.08 o 
 -11  -2   4       40.31       33.85      2.55 o 
 -10  -2   4       73.32       66.53      2.45 o 
  -9  -2   4      188.27      181.81      4.24 o 
  -8  -2   4        7.80       11.90      1.64 o 
  -7  -2   4       54.68       60.35      1.86 o 
  -6  -2   4        0.65        4.95      0.93 o 
  -5  -2   4     1442.81     1478.79     14.94 o 
  -4  -2   4      638.94      670.96      5.98 o 
  -3  -2   4      153.69      186.23      2.38 o 
  -2  -2   4       74.53       63.74      1.09 o 
  -1  -2   4       43.51       54.91      1.05 o 
   0  -2   4      272.68      314.96      3.18 o 
   1  -2   4      120.37      134.15      2.55 o 
   2  -2   4      579.56      613.10      5.91 o 
   3  -2   4        2.75        2.08      0.71 o 
   4  -2   4       85.11       85.92      3.72 o 
   5  -2   4      139.10      153.08      3.85 o 
   6  -2   4      259.84      245.97      5.23 o 
   7  -2   4      156.63      153.75      3.78 o 
   8  -2   4       17.16       15.56      1.30 o 
   9  -2   4      121.69      141.45      3.55 o 
 -11  -1   4       10.74       12.43      1.65 o 
 -10  -1   4       24.46       24.51      1.87 o 
  -9  -1   4      108.82      102.64      2.84 o 
  -8  -1   4        1.67        5.18      0.83 o 
  -7  -1   4       13.26       11.27      0.84 o 
  -6  -1   4      370.40      398.71      6.59 o 
  -5  -1   4     2298.85     2418.83     23.75 o 
  -4  -1   4       19.30        9.59      0.38 o 
  -3  -1   4      908.29      951.16      9.00 o 
  -2  -1   4      609.60      612.07      5.23 o 
  -1  -1   4      568.15      549.61      4.60 o 
   0  -1   4      376.89      450.14      4.76 o 
   1  -1   4       90.92       89.36      1.63 o 
   2  -1   4       30.31       44.43      1.11 o 
   3  -1   4        0.27        0.39      0.56 o 
   4  -1   4       46.00       45.44      1.90 o 
   5  -1   4      164.12      164.14      4.20 o 
   6  -1   4      365.37      356.41      6.05 o 
   7  -1   4        2.63        2.34      1.08 o 
   8  -1   4      495.34      480.26      7.92 o 
   9  -1   4       63.98       61.90      2.70 o 
 -11   0   4       39.61       47.23      3.37 o 
 -10   0   4       30.62       30.45      2.62 o 
  -9   0   4       51.64       47.93      1.91 o 
  -8   0   4      117.59      114.94      2.95 o 
  -7   0   4       62.39       66.65      1.51 o 
  -6   0   4        2.44        2.73      0.48 o 
  -5   0   4        0.64       -0.39      0.39 o 
  -4   0   4      793.35      773.82      6.28 o 
  -3   0   4       48.72       57.41      1.24 o 
  -2   0   4      469.39      460.33      4.44 o 
  -1   0   4      149.25      145.92      1.73 o 
   0   0   4      590.36      682.34      5.96 o 
   1   0   4      282.76      317.63      3.83 o 
   2   0   4      303.46      299.15      3.32 o 
   3   0   4      602.57      629.01      7.52 o 
   4   0   4        8.37        8.62      1.71 o 
   5   0   4       13.34       12.81      1.79 o 
   6   0   4        5.13        4.66      0.99 o 
   7   0   4       44.51       43.15      4.95 o 
   8   0   4        7.32        7.07      1.28 o 
   9   0   4        1.70        0.87      1.93 o 
 -11   1   4        6.15        4.11      1.15 o 
 -10   1   4        1.47        0.42      0.94 o 
  -9   1   4       51.47       46.61      1.98 o 
  -8   1   4       47.84       46.42      1.98 o 
  -7   1   4      383.22      366.51      4.12 o 
  -6   1   4        2.87        5.19      0.51 o 
  -5   1   4     1650.07     1713.60     15.74 o 
  -4   1   4     1802.24     1787.86     15.86 o 
  -3   1   4       38.35       55.59      1.26 o 
  -2   1   4       19.23       20.52      0.71 o 
  -1   1   4      389.08      391.13      3.35 o 
   0   1   4     1417.31     1559.72     11.88 o 
   1   1   4      283.78      312.24      3.57 o 
   2   1   4      441.02      474.80      4.56 o 
   3   1   4      247.94      249.77      3.95 o 
   4   1   4       83.17       77.50      2.30 o 
   5   1   4      124.63      109.98      3.50 o 
   6   1   4      421.93      402.67     10.95 o 
   7   1   4      397.43      377.43      6.54 o 
   8   1   4        0.83        1.05      0.99 o 
   9   1   4       38.72       36.96      6.14 o 
 -11   2   4       64.45       59.82      2.66 o 
 -10   2   4       28.20       31.30      1.87 o 
  -9   2   4       13.42       18.10      1.51 o 
  -8   2   4       44.14       45.87      4.27 o 
  -7   2   4       41.69       38.23      1.37 o 
  -6   2   4      434.13      458.26      5.44 o 
  -5   2   4       22.61       24.92      0.97 o 
  -4   2   4      145.81      161.37      1.77 o 
  -3   2   4       61.07       46.46      1.06 o 
  -2   2   4      162.94      167.59      2.07 o 
  -1   2   4      692.35      653.73      6.10 o 
   0   2   4      989.22     1042.43      8.73 o 
   1   2   4       29.17       33.13      0.99 o 
   2   2   4      445.38      501.96      5.02 o 
   3   2   4      336.54      324.91      4.82 o 
   4   2   4        2.46        4.70      1.75 o 
   5   2   4      202.56      193.14      5.84 o 
   6   2   4       82.00       80.47      2.88 o 
   7   2   4       10.84       12.64      1.31 o 
   8   2   4        3.40        3.10      2.40 o 
 -11   3   4      118.10      129.10      5.39 o 
 -10   3   4       37.55       32.04      2.16 o 
  -9   3   4       31.89       29.61      2.01 o 
  -8   3   4       37.10       37.36      2.19 o 
  -7   3   4       76.06       73.00      4.43 o 
  -6   3   4        0.10       -0.34      0.76 o 
  -5   3   4       43.73       47.82      2.10 o 
  -4   3   4      533.20      579.57      5.45 o 
  -3   3   4        7.21        7.85      0.63 o 
  -2   3   4        0.03        0.22      0.35 o 
  -1   3   4       16.49        9.59      0.86 o 
   0   3   4     1583.07     1741.79     14.06 o 
   1   3   4      791.49      860.33      8.68 o 
   2   3   4       69.36       66.53      1.45 o 
   3   3   4      218.86      216.79      2.87 o 
   4   3   4        9.15       10.01      1.19 o 
   5   3   4        2.19        1.18      0.86 o 
   6   3   4       50.71       48.60      2.21 o 
   7   3   4       28.69       24.15      1.69 o 
   8   3   4       17.99       19.93      2.15 o 
 -11   4   4       72.78       72.79      4.79 o 
 -10   4   4       43.86       37.61      2.70 o 
  -9   4   4        4.32        5.36      1.66 o 
  -8   4   4        0.05        2.56      1.47 o 
  -7   4   4       16.37       15.51      3.58 o 
  -6   4   4       13.93       25.60      4.30 o 
  -5   4   4      281.02      306.83      4.76 o 
  -4   4   4        7.40        3.50      0.49 o 
  -3   4   4      408.50      398.28      4.30 o 
  -2   4   4       55.68       58.00      1.34 o 
  -1   4   4       47.79       64.14      1.43 o 
   0   4   4      359.04      320.63      3.75 o 
   1   4   4      196.20      221.58      3.21 o 
   2   4   4       11.11       11.09      1.09 o 
   3   4   4        8.93        7.56      0.76 o 
   4   4   4       86.12       80.03      2.99 o 
   5   4   4       37.16       38.51      2.71 o 
   6   4   4      108.60      102.41      3.24 o 
   7   4   4       23.10       22.69      1.73 o 
   8   4   4       37.59       39.68      2.90 o 
 -11   5   4       26.75       31.00      4.04 o 
 -10   5   4      144.16      170.06      5.74 o 
  -9   5   4        1.29        2.05      1.79 o 
  -8   5   4       63.91       62.08      3.56 o 
  -7   5   4      144.81      154.52      4.59 o 
  -6   5   4        5.58        4.57      1.64 o 
  -5   5   4       59.73       71.61      2.38 o 
  -4   5   4        5.23        4.27      0.64 o 
  -3   5   4      265.77      262.89      3.10 o 
  -2   5   4       45.78       46.17      1.10 o 
  -1   5   4        8.76        7.00      0.75 o 
   0   5   4      330.95      299.78      3.84 o 
   1   5   4      552.02      617.19      7.50 o 
   2   5   4       45.32       39.59      1.60 o 
   3   5   4      358.25      332.36      5.12 o 
   4   5   4       48.27       51.34      3.31 o 
   5   5   4      112.39      113.46      5.91 o 
   6   5   4        1.65        3.15      1.11 o 
   7   5   4       28.72       28.86      2.54 o 
 -11   6   4        9.80       14.98      3.89 o 
 -10   6   4        0.35        1.35      2.85 o 
  -9   6   4      118.72      114.12      5.12 o 
  -8   6   4      122.85      118.77      5.18 o 
  -7   6   4       37.00       39.28      2.68 o 
  -6   6   4       44.15       39.56      2.60 o 
  -5   6   4        0.72        0.79      1.13 o 
  -4   6   4        0.02        0.14      1.18 o 
  -3   6   4       48.40       45.10      2.31 o 
  -2   6   4        4.32        5.64      0.80 o 
  -1   6   4      185.54      183.49      2.44 o 
   0   6   4       71.87       66.22      1.59 o 
   1   6   4      230.90      231.68      3.51 o 
   2   6   4      166.91      152.26      3.26 o 
   3   6   4      145.98      140.03      3.05 o 
   4   6   4        8.83       11.91      1.40 o 
   5   6   4        1.60        0.48      0.81 o 
   6   6   4        0.90        1.84      0.86 o 
   7   6   4       22.94       22.63      2.49 o 
 -10   7   4      144.14      154.41      8.69 o 
  -9   7   4      114.94       95.44      5.01 o 
  -8   7   4       16.12       21.84      2.97 o 
  -7   7   4       56.63       62.90      3.33 o 
  -6   7   4       28.27       28.54      1.52 o 
  -5   7   4        8.31        5.45      1.36 o 
  -4   7   4       10.53        9.79      1.59 o 
  -3   7   4       24.00       22.00      1.55 o 
  -2   7   4       33.36       34.45      1.36 o 
  -1   7   4       67.35       67.44      1.80 o 
   0   7   4      296.60      285.58      4.10 o 
   1   7   4      453.88      447.53      7.11 o 
   2   7   4       92.46       90.28      2.31 o 
   3   7   4       19.88       23.71      1.30 o 
   4   7   4       95.90       96.30      2.91 o 
   5   7   4        4.36        4.20      1.00 o 
   6   7   4       16.21       14.57      2.11 o 
 -10   8   4      174.08      177.32      9.59 o 
  -9   8   4       20.56       23.36      4.49 o 
  -8   8   4        0.22        0.86      3.37 o 
  -7   8   4        4.35        2.79      1.84 o 
  -6   8   4       81.62       80.91      2.74 o 
  -5   8   4      108.20      108.07      6.85 o 
  -4   8   4       12.53       11.45      1.69 o 
  -3   8   4       33.57       35.62      1.88 o 
  -2   8   4       74.52       76.64      3.41 o 
  -1   8   4      121.94      120.86      4.67 o 
   0   8   4      595.34      578.44      7.59 o 
   1   8   4      262.37      237.96      4.03 o 
   2   8   4      165.75      162.90      3.24 o 
   3   8   4       53.63       49.42      1.81 o 
   4   8   4        9.50        8.39      0.89 o 
   5   8   4        6.75        9.48      1.28 o 
   6   8   4        2.45        3.55      1.28 o 
  -9   9   4      118.23      121.01      8.39 o 
  -8   9   4        0.27        2.22      2.85 o 
  -7   9   4       73.42       74.33      3.81 o 
  -6   9   4       26.43       27.60      1.97 o 
  -5   9   4        5.51        2.67      1.39 o 
  -4   9   4        6.65        7.62      1.62 o 
  -3   9   4       66.30       68.39      2.69 o 
  -2   9   4      193.52      183.33      5.26 o 
  -1   9   4       12.68       12.65      1.85 o 
   0   9   4       47.54       45.43      1.92 o 
   1   9   4        2.39        4.09      1.07 o 
   2   9   4       45.77       56.20      2.46 o 
   3   9   4        1.26        2.26      1.02 o 
   4   9   4       19.30       22.47      1.31 o 
   5   9   4       21.61       23.12      3.26 o 
  -9  10   4        6.78        7.19      3.89 o 
  -8  10   4        0.05       -0.30      3.15 o 
  -7  10   4        3.83       -1.88      2.06 o 
  -6  10   4        4.96        4.86      1.47 o 
  -5  10   4       72.74       77.41      3.17 o 
  -4  10   4        0.08        0.15      1.43 o 
  -3  10   4       91.89       80.30      3.81 o 
  -2  10   4       90.21       85.50      7.59 o 
  -1  10   4       81.66       68.56      3.34 o 
   0  10   4        4.61        5.27      1.67 o 
   1  10   4       43.38       39.57      2.34 o 
   2  10   4        8.41        6.03      1.22 o 
   3  10   4       12.28       10.19      1.36 o 
   4  10   4        0.02       -0.49      0.98 o 
  -8  11   4       35.21       53.62      6.44 o 
  -7  11   4       33.41       32.58      3.86 o 
  -6  11   4       92.41      102.00      3.63 o 
  -5  11   4      113.09      113.72      3.98 o 
  -4  11   4       15.54       15.46      2.79 o 
  -3  11   4        6.83       10.26      3.00 o 
  -2  11   4       38.28       37.59      2.89 o 
  -1  11   4        0.06        0.24      1.49 o 
   0  11   4      121.53      115.54     10.11 o 
   1  11   4        7.91        9.15      2.62 o 
   2  11   4        2.79        3.26      1.94 o 
   3  11   4       28.44       31.17      2.32 o 
  -6  12   4       50.51       52.71      4.04 o 
  -5  12   4       66.12       67.26      4.54 o 
  -4  12   4       32.23       31.21      3.60 o 
  -3  12   4        0.14        1.93      2.44 o 
  -2  12   4        0.58       -1.46      1.62 o 
  -1  12   4        4.37        3.09      1.84 o 
   0  12   4        0.67        1.59      1.86 o 
   1  12   4       19.40       21.29      2.91 o 
  -4  13   4       31.84       29.91      4.94 o 
  -3  13   4       14.29       23.95      4.72 o 
  -2  13   4       18.48       21.59      2.67 o 
  -1  13   4        7.18        4.56      2.14 o 
  -1 -13   5        0.02        1.38      1.46 o 
   0 -13   5        8.72        4.62      2.05 o 
   1 -13   5       11.63        1.91      2.92 o 
  -4 -12   5       44.47       43.14      3.44 o 
  -3 -12   5       57.93       69.10      4.24 o 
  -2 -12   5        4.42        4.45      1.54 o 
  -1 -12   5        3.07        4.35      1.42 o 
   0 -12   5        6.32        6.63      2.05 o 
   1 -12   5       12.76       20.15      3.69 o 
   2 -12   5       21.93       22.50      3.97 o 
   3 -12   5        2.09        3.98      2.90 o 
  -5 -11   5        0.22        0.95      1.26 o 
  -4 -11   5        0.00        1.05      1.87 o 
  -3 -11   5        1.16        2.00      1.69 o 
  -2 -11   5       53.80       56.76      2.84 o 
  -1 -11   5      133.62      145.41      8.47 o 
   0 -11   5        0.45       -1.05      1.49 o 
   1 -11   5        3.26        1.78      2.52 o 
   2 -11   5       40.52       36.61      3.97 o 
   3 -11   5       12.66       18.63      1.85 o 
   4 -11   5      104.05      109.72      3.74 o 
   5 -11   5       57.32       75.12      4.08 o 
  -7 -10   5        7.07        5.30      2.11 o 
  -6 -10   5       25.27       29.28      2.16 o 
  -5 -10   5       42.66       50.55      2.27 o 
  -4 -10   5        1.65        3.59      1.14 o 
  -3 -10   5       61.36       70.17      2.53 o 
  -2 -10   5      110.28      120.97      4.20 o 
  -1 -10   5      102.05      100.92      3.90 o 
   0 -10   5        0.76        2.62      1.47 o 
   1 -10   5       25.41       25.57      3.39 o 
   2 -10   5        1.10        3.42      1.20 o 
   3 -10   5        0.52       -0.30      1.12 o 
   4 -10   5      113.66      118.64      5.89 o 
   5 -10   5       46.90       49.83      2.77 o 
   6 -10   5       27.03       24.64      2.74 o 
  -8  -9   5       26.05       22.32      3.29 o 
  -7  -9   5       16.49       17.32      2.41 o 
  -6  -9   5       14.96       15.24      1.38 o 
  -5  -9   5        0.02       -0.26      0.86 o 
  -4  -9   5       21.28       18.18      1.52 o 
  -3  -9   5        2.27        1.44      0.98 o 
  -2  -9   5        0.61       -0.80      0.80 o 
  -1  -9   5       38.69       42.36      2.49 o 
   0  -9   5        0.04        0.16      1.28 o 
   1  -9   5       51.39       55.91      2.31 o 
   2  -9   5       38.37       35.24      1.99 o 
   3  -9   5       50.88       46.34      2.18 o 
   4  -9   5       21.98       21.33      1.70 o 
   5  -9   5       69.71       70.12      3.03 o 
   6  -9   5        1.14        1.31      1.64 o 
  -8  -8   5       25.27       26.96      3.29 o 
  -7  -8   5        7.35        9.59      1.53 o 
  -6  -8   5        0.27       -0.27      0.74 o 
  -5  -8   5       16.09       20.77      1.43 o 
  -4  -8   5       63.81       68.11      3.02 o 
  -3  -8   5        0.26        0.56      0.89 o 
  -2  -8   5       36.67       39.48      1.78 o 
  -1  -8   5       77.76       68.85      2.57 o 
   0  -8   5        0.01       -0.38      0.80 o 
   1  -8   5      171.32      163.49      3.58 o 
   2  -8   5       87.91       87.75      2.65 o 
   3  -8   5        4.39        5.74      1.24 o 
   4  -8   5      111.32       95.63      2.74 o 
   5  -8   5        7.15        6.44      1.40 o 
   6  -8   5        2.44        1.39      1.44 o 
   7  -8   5        6.95        4.00      2.46 o 
  -9  -7   5       22.99       26.66      3.15 o 
  -8  -7   5       13.88       18.27      2.05 o 
  -7  -7   5       98.26      104.08      3.52 o 
  -6  -7   5        0.39        1.32      0.69 o 
  -5  -7   5        1.09        0.48      0.75 o 
  -4  -7   5        0.20        0.52      0.70 o 
  -3  -7   5       36.94       27.86      1.45 o 
  -2  -7   5      379.36      360.00      5.22 o 
  -1  -7   5      108.42      104.75      2.02 o 
   0  -7   5       21.13       22.51      1.20 o 
   1  -7   5      145.25      135.46      2.96 o 
   2  -7   5      121.87      135.90      3.17 o 
   3  -7   5      126.78      119.88      3.47 o 
   4  -7   5       52.48       48.90      1.93 o 
   5  -7   5      112.14      103.40      3.26 o 
   6  -7   5        3.60        3.02      1.18 o 
   7  -7   5        6.43        5.65      2.62 o 
 -10  -6   5        4.38        3.29      1.95 o 
  -9  -6   5       16.45       13.93      2.40 o 
  -8  -6   5       42.74       39.65      2.52 o 
  -7  -6   5       91.03      100.01      5.80 o 
  -6  -6   5       10.48        6.38      1.17 o 
  -5  -6   5        3.27        6.23      0.90 o 
  -4  -6   5       16.11       18.68      1.29 o 
  -3  -6   5        3.24        0.33      0.73 o 
  -2  -6   5      387.29      373.52      4.09 o 
  -1  -6   5      216.09      220.37      2.89 o 
   0  -6   5       39.28       43.62      1.32 o 
   1  -6   5      128.39      122.03      2.50 o 
   2  -6   5      119.84      115.09      3.60 o 
   3  -6   5        0.15       -0.41      0.92 o 
   4  -6   5        0.01        0.47      0.82 o 
   5  -6   5       39.47       32.65      1.89 o 
   6  -6   5       53.60       56.42      4.63 o 
   7  -6   5       11.27       10.04      2.79 o 
   8  -6   5       75.97       81.39      8.10 o 
 -10  -5   5        0.02        1.35      1.65 o 
  -9  -5   5        5.68        6.19      1.95 o 
  -8  -5   5        6.72        2.74      2.77 o 
  -7  -5   5        0.63        0.41      1.16 o 
  -6  -5   5        0.67        1.12      0.96 o 
  -5  -5   5      208.94      207.11      3.60 o 
  -4  -5   5      244.74      240.14      4.01 o 
  -3  -5   5       80.04       91.54      1.92 o 
  -2  -5   5      578.22      576.40      5.47 o 
  -1  -5   5      332.50      365.57      3.90 o 
   0  -5   5      104.54      101.32      1.82 o 
   1  -5   5        2.88        2.67      0.70 o 
   2  -5   5       85.43       73.43      2.13 o 
   3  -5   5       23.00       21.29      1.36 o 
   4  -5   5       25.96       17.37      1.41 o 
   5  -5   5       11.87       13.27      1.39 o 
   6  -5   5      277.50      268.55      5.21 o 
   7  -5   5       13.59       12.96      2.64 o 
   8  -5   5       10.87       11.94      1.99 o 
 -10  -4   5       19.77       26.36      2.70 o 
  -9  -4   5        7.60        7.77      1.40 o 
  -8  -4   5       27.00       24.93      1.87 o 
  -7  -4   5      172.13      164.66      5.17 o 
  -6  -4   5       70.02       81.26      2.57 o 
  -5  -4   5      185.15      164.49      2.72 o 
  -4  -4   5       59.21       49.44      1.26 o 
  -3  -4   5       85.14       93.15      1.70 o 
  -2  -4   5       47.23       33.96      0.99 o 
  -1  -4   5      567.07      504.42      4.82 o 
   0  -4   5       34.57       30.35      0.99 o 
   1  -4   5       71.79       75.26      1.54 o 
   2  -4   5       37.57       40.30      1.39 o 
   3  -4   5      205.14      190.46      2.92 o 
   4  -4   5      185.66      182.39      4.50 o 
   5  -4   5       89.19       77.74      2.46 o 
   6  -4   5       16.65       14.22      1.41 o 
   7  -4   5      130.64      131.73      5.41 o 
   8  -4   5       27.45       26.54      2.12 o 
 -11  -3   5       20.89       30.40      2.85 o 
 -10  -3   5       22.98       24.52      1.94 o 
  -9  -3   5       60.32       65.30      2.77 o 
  -8  -3   5      252.42      246.41      5.78 o 
  -7  -3   5      141.43      143.61      6.56 o 
  -6  -3   5      271.50      280.00      5.11 o 
  -5  -3   5       22.43       23.32      0.76 o 
  -4  -3   5      613.85      675.24      6.52 o 
  -3  -3   5      581.23      629.73      6.59 o 
  -2  -3   5      104.70      136.56      1.86 o 
  -1  -3   5      340.66      330.22      3.42 o 
   0  -3   5      188.92      213.93      2.56 o 
   1  -3   5        1.34        6.01      0.58 o 
   2  -3   5      541.30      579.21      5.50 o 
   3  -3   5      845.69      851.35      9.38 o 
   4  -3   5      266.51      253.97      5.56 o 
   5  -3   5       60.87       51.16      1.99 o 
   6  -3   5       60.90       62.14      2.25 o 
   7  -3   5      174.93      164.42      3.73 o 
   8  -3   5       23.02       26.82      2.10 o 
 -11  -2   5       36.29       31.75      2.85 o 
 -10  -2   5        0.01        0.03      1.00 o 
  -9  -2   5       13.45       16.18      1.72 o 
  -8  -2   5       28.12       25.30      4.27 o 
  -7  -2   5       20.84       17.35      1.51 o 
  -6  -2   5       58.94       51.67      1.89 o 
  -5  -2   5      244.66      247.73      3.19 o 
  -4  -2   5      388.02      358.11      3.67 o 
  -3  -2   5        7.26        1.34      0.48 o 
  -2  -2   5      150.67      173.83      2.01 o 
  -1  -2   5      162.93      147.26      2.72 o 
   0  -2   5       60.39       75.11      1.40 o 
   1  -2   5        7.47       12.39      1.03 o 
   2  -2   5        1.37        1.40      0.58 o 
   3  -2   5      101.95       93.62      3.11 o 
   4  -2   5      270.50      261.77     11.09 o 
   5  -2   5       44.71       40.79      2.17 o 
   6  -2   5        0.28        1.77      1.13 o 
   7  -2   5        8.84        5.43      1.00 o 
   8  -2   5        2.80        1.48      1.05 o 
 -11  -1   5       77.96       74.43      4.04 o 
 -10  -1   5      117.79      127.77      3.81 o 
  -9  -1   5       10.58        8.78      1.30 o 
  -8  -1   5        4.65        3.74      1.04 o 
  -7  -1   5      126.69      116.60      3.45 o 
  -6  -1   5      167.38      188.86      3.19 o 
  -5  -1   5       95.68       98.68      2.06 o 
  -4  -1   5       17.23       19.33      0.63 o 
  -3  -1   5       20.66       29.74      0.91 o 
  -2  -1   5      183.64      179.83      2.16 o 
  -1  -1   5       39.84       63.24      1.44 o 
   0  -1   5     1690.68     1817.67     14.59 o 
   1  -1   5      399.54      431.32      4.64 o 
   2  -1   5       14.48       19.13      0.88 o 
   3  -1   5      378.21      371.09      6.05 o 
   4  -1   5      440.33      447.06     13.41 o 
   5  -1   5       72.97       65.54      2.84 o 
   6  -1   5      119.74      112.64      3.19 o 
   7  -1   5        5.98        5.06      1.15 o 
   8  -1   5       10.25       10.20      1.84 o 
 -11   0   5       11.79       18.12      2.40 o 
 -10   0   5        1.84        1.63      1.50 o 
  -9   0   5        0.66       -0.32      1.57 o 
  -8   0   5      128.64      109.87      9.14 o 
  -7   0   5      623.48      625.95     11.26 o 
  -6   0   5       26.42       22.62      1.07 o 
  -5   0   5       10.00        4.32      0.82 o 
  -4   0   5      684.96      723.65      7.05 o 
  -3   0   5       78.49       69.26      1.59 o 
  -2   0   5        5.94       13.38      0.64 o 
  -1   0   5       79.36       83.17      1.54 o 
   0   0   5       10.56       13.62      0.74 o 
   1   0   5      837.20      989.04      9.21 o 
   2   0   5       84.35       86.77      2.19 o 
   3   0   5      450.48      442.76      6.15 o 
   4   0   5      181.04      192.98      4.50 o 
   5   0   5      242.75      234.01      4.69 o 
   6   0   5      125.04      126.04      3.38 o 
   7   0   5      220.91      218.34      4.81 o 
   8   0   5       28.15       23.96      3.67 o 
 -11   1   5        0.00       -1.15      1.15 o 
 -10   1   5       16.65       15.15      2.55 o 
  -9   1   5        0.15       -0.44      1.00 o 
  -8   1   5       15.05       21.05      2.70 o 
  -7   1   5        7.43        3.73      1.26 o 
  -6   1   5        1.41       -0.52      0.52 o 
  -5   1   5      107.44      105.32      3.28 o 
  -4   1   5      780.32      762.64      7.42 o 
  -3   1   5       75.96       68.20      1.63 o 
  -2   1   5        0.02        1.38      0.34 o 
  -1   1   5     4390.57     4961.51     38.14 o 
   0   1   5        2.90       -0.21      0.41 o 
   1   1   5     1403.12     1494.56     12.52 o 
   2   1   5        4.87        3.85      0.81 o 
   3   1   5      560.58      533.86      7.97 o 
   4   1   5        0.17       -0.10      0.82 o 
   5   1   5       28.83       28.71      2.30 o 
   6   1   5       85.85       86.04      2.82 o 
   7   1   5        0.10       -0.31      0.85 o 
   8   1   5       27.12       24.52      2.87 o 
 -11   2   5       27.39       22.62      2.05 o 
 -10   2   5       92.27       96.98      4.94 o 
  -9   2   5       85.28       74.15      3.02 o 
  -8   2   5       23.92       17.55      1.73 o 
  -7   2   5      197.54      183.16      8.01 o 
  -6   2   5      117.58      110.00      2.97 o 
  -5   2   5        3.84        8.32      0.56 o 
  -4   2   5       59.57       54.77      1.02 o 
  -3   2   5      729.30      740.64      6.91 o 
  -2   2   5      140.76      127.54      1.80 o 
  -1   2   5        3.86        7.01      0.66 o 
   0   2   5      907.16      958.25      7.95 o 
   1   2   5       90.13       99.75      1.80 o 
   2   2   5      115.41      117.26      1.96 o 
   3   2   5        1.12        0.22      0.60 o 
   4   2   5      305.04      282.86      5.28 o 
   5   2   5      337.79      341.95      6.14 o 
   6   2   5       70.63       68.63      2.59 o 
   7   2   5       11.44       11.41      1.44 o 
   8   2   5       11.00       11.19      1.96 o 
 -11   3   5        0.52       -0.60      1.95 o 
 -10   3   5      123.75      112.37      4.03 o 
  -9   3   5       47.54       48.43      2.70 o 
  -8   3   5       11.67       14.90      1.80 o 
  -7   3   5      140.86      143.63      4.49 o 
  -6   3   5      104.34      111.12      3.39 o 
  -5   3   5        8.94        7.23      0.53 o 
  -4   3   5      130.92      138.05      2.16 o 
  -3   3   5      292.09      291.71      3.39 o 
  -2   3   5      263.65      245.85      3.00 o 
  -1   3   5      339.05      345.86      3.94 o 
   0   3   5      693.54      791.89      7.19 o 
   1   3   5     1479.16     1458.11     13.99 o 
   2   3   5      260.93      263.93      4.25 o 
   3   3   5     1279.86     1198.57     12.35 o 
   4   3   5      857.14      823.03     12.57 o 
   5   3   5        3.81        3.88      1.05 o 
   6   3   5        2.46        2.64      1.02 o 
   7   3   5        6.23        6.88      1.63 o 
   8   3   5       47.51       51.84      3.59 o 
 -11   4   5       12.08       10.93      2.85 o 
 -10   4   5       26.30       33.15      2.77 o 
  -9   4   5       43.00       47.25      7.79 o 
  -8   4   5        6.90        4.83      1.73 o 
  -7   4   5        0.97        4.12      1.76 o 
  -6   4   5       20.24       16.25      1.80 o 
  -5   4   5       40.15       48.55      1.26 o 
  -4   4   5        2.67        2.45      0.55 o 
  -3   4   5      527.86      509.07      4.92 o 
  -2   4   5     1157.15     1143.66     10.41 o 
  -1   4   5      261.13      280.66      3.51 o 
   0   4   5      181.06      213.61      3.15 o 
   1   4   5      186.69      189.76      3.71 o 
   2   4   5       30.74       24.35      1.34 o 
   3   4   5       79.30       77.13      2.10 o 
   4   4   5       21.13       19.65      2.83 o 
   5   4   5        4.15        3.45      1.10 o 
   6   4   5        6.29        7.72      1.25 o 
   7   4   5       24.64       20.73      2.27 o 
 -11   5   5       73.55       87.91      6.29 o 
 -10   5   5       17.39       25.75      4.64 o 
  -9   5   5       56.73       62.38      3.77 o 
  -8   5   5        9.71        9.90      3.52 o 
  -7   5   5        0.01       -0.53      1.73 o 
  -6   5   5       48.46       50.75      3.03 o 
  -5   5   5       47.36       43.36      1.91 o 
  -4   5   5       44.67       43.77      1.66 o 
  -3   5   5       76.29       77.53      1.45 o 
  -2   5   5      316.22      310.75      3.61 o 
  -1   5   5      383.70      367.62      4.40 o 
   0   5   5       78.41       87.29      2.25 o 
   1   5   5       66.89       54.86      1.78 o 
   2   5   5      654.61      630.09      8.56 o 
   3   5   5       12.25       12.85      1.08 o 
   4   5   5      565.01      537.98      9.37 o 
   5   5   5        0.81       -0.05      0.93 o 
   6   5   5        0.13       -0.77      0.90 o 
   7   5   5       40.89       43.39      3.08 o 
 -11   6   5        0.04        0.90      3.00 o 
 -10   6   5        3.62       -0.30      2.85 o 
  -9   6   5       34.38       32.79      3.44 o 
  -8   6   5        7.49        5.55      3.29 o 
  -7   6   5        0.40       -0.72      1.83 o 
  -6   6   5       68.44       57.85      2.08 o 
  -5   6   5       48.70       39.34      2.01 o 
  -4   6   5        8.57       11.50      1.31 o 
  -3   6   5        1.30        1.86      0.81 o 
  -2   6   5      373.57      349.22      3.77 o 
  -1   6   5      110.72      106.95      2.05 o 
   0   6   5       28.56       23.36      1.86 o 
   1   6   5        0.02       -0.73      0.73 o 
   2   6   5       42.28       37.87      2.29 o 
   3   6   5       23.36       20.72      1.90 o 
   4   6   5        1.77        0.66      1.08 o 
   5   6   5       96.78       90.15      3.30 o 
   6   6   5        7.10       12.30      2.92 o 
 -10   7   5        1.42        5.24      3.44 o 
  -9   7   5      125.26      141.68      6.18 o 
  -8   7   5       38.56       41.88      3.73 o 
  -7   7   5       15.34        8.62      2.55 o 
  -6   7   5        4.00       -0.54      1.10 o 
  -5   7   5       13.32       13.62      1.60 o 
  -4   7   5       63.83       56.56      3.27 o 
  -3   7   5       15.51       14.91      1.51 o 
  -2   7   5      281.88      265.04      6.07 o 
  -1   7   5       87.58       80.45      1.95 o 
   0   7   5       25.18       20.42      1.23 o 
   1   7   5       48.26       42.42      1.69 o 
   2   7   5       87.12       92.84      2.44 o 
   3   7   5       41.85       46.27      2.16 o 
   4   7   5        0.92        0.73      0.85 o 
   5   7   5      123.11      125.89      3.58 o 
   6   7   5       30.34       27.17      5.17 o 
 -10   8   5       11.18        5.84      3.74 o 
  -9   8   5       40.51       45.38      5.54 o 
  -8   8   5       32.28       40.29      4.12 o 
  -7   8   5       39.02       36.19      4.49 o 
  -6   8   5       18.25       15.63      2.40 o 
  -5   8   5      101.36      101.37      4.37 o 
  -4   8   5        5.27        4.39      1.41 o 
  -3   8   5       56.29       51.46      2.21 o 
  -2   8   5       98.70      101.73      2.97 o 
  -1   8   5      113.94      109.92      3.40 o 
   0   8   5       12.39       13.63      1.09 o 
   1   8   5       19.03       21.11      1.95 o 
   2   8   5       11.23       13.22      1.18 o 
   3   8   5       29.75       30.66      2.11 o 
   4   8   5       11.37        9.98      1.56 o 
   5   8   5       13.06       15.44      2.33 o 
  -9   9   5        2.80        2.85      3.44 o 
  -8   9   5       87.25       95.77      8.54 o 
  -7   9   5       32.85       33.62      3.79 o 
  -6   9   5       18.54       14.25      1.75 o 
  -5   9   5       12.34       11.81      1.74 o 
  -4   9   5       20.67       19.40      2.88 o 
  -3   9   5        2.11        2.77      1.22 o 
  -2   9   5      436.83      438.21      8.51 o 
  -1   9   5      377.86      370.56      7.76 o 
   0   9   5       27.84       28.18      2.01 o 
   1   9   5       17.72       15.80      1.56 o 
   2   9   5        5.37        5.49      1.02 o 
   3   9   5       23.25       23.36      1.84 o 
   4   9   5       39.23       40.46      2.50 o 
  -9  10   5       12.08       12.58      4.34 o 
  -8  10   5       51.42       47.18      5.99 o 
  -7  10   5        9.26       12.74      3.02 o 
  -6  10   5        0.46        0.65      1.63 o 
  -5  10   5       54.12       59.81      2.92 o 
  -4  10   5      114.52      126.48      4.17 o 
  -3  10   5       75.50       82.62      3.65 o 
  -2  10   5      144.35      143.93      4.68 o 
  -1  10   5       10.71       12.23      2.01 o 
   0  10   5       13.38       14.41      2.27 o 
   1  10   5        4.95        2.52      1.80 o 
   2  10   5        2.75        5.32      1.99 o 
   3  10   5       25.83       31.79      1.99 o 
  -8  11   5        7.42        6.44      4.04 o 
  -7  11   5       11.93       10.89      3.22 o 
  -6  11   5        0.70       -0.94      1.62 o 
  -5  11   5       12.37       10.65      2.11 o 
  -4  11   5      104.32       98.64     12.36 o 
  -3  11   5       70.86       68.87      5.32 o 
  -2  11   5       28.47       25.87      2.49 o 
  -1  11   5       91.79       84.29      7.63 o 
   0  11   5        8.33        8.30      2.19 o 
   1  11   5        6.58        6.77      4.34 o 
   2  11   5        0.24       -1.72      1.72 o 
  -6  12   5        0.38       -0.79      2.30 o 
  -5  12   5       11.43       10.42      2.75 o 
  -4  12   5       91.33       98.46      5.50 o 
  -3  12   5       22.26       21.83      4.12 o 
  -2  12   5       35.81       35.72      3.06 o 
  -1  12   5       19.36       22.95      2.87 o 
   0  12   5        1.21        1.77      3.89 o 
  -3 -12   6        0.31        2.44      1.52 o 
  -2 -12   6        3.84        4.65      1.66 o 
  -1 -12   6       15.10       13.71      2.30 o 
   0 -12   6       19.63       19.73      2.49 o 
   1 -12   6        0.10        0.09      2.92 o 
   2 -12   6       30.63       25.08      4.72 o 
  -5 -11   6       36.88       45.77      2.70 o 
  -4 -11   6       38.06       32.95      2.96 o 
  -3 -11   6        0.19        0.54      1.26 o 
  -2 -11   6        6.61        6.86      3.18 o 
  -1 -11   6       81.95       82.94      9.71 o 
   0 -11   6       16.43       18.15      2.76 o 
   1 -11   6        1.10       -1.00      2.43 o 
   2 -11   6        0.13       -0.39      2.62 o 
   3 -11   6        8.91        9.12      2.49 o 
   4 -11   6        0.71        0.34      1.57 o 
  -6 -10   6        4.55        3.04      1.47 o 
  -5 -10   6        1.91        0.75      1.09 o 
  -4 -10   6       53.03       51.81      2.85 o 
  -3 -10   6       22.39       24.67      5.17 o 
  -2 -10   6        2.85        5.43      1.67 o 
  -1 -10   6       26.17       29.25      3.36 o 
   0 -10   6       73.68       76.23      3.54 o 
   1 -10   6       47.88       43.63      4.08 o 
   2 -10   6        4.26        4.00      1.30 o 
   3 -10   6       12.58       12.49      1.62 o 
   4 -10   6        0.86        0.65      1.22 o 
   5 -10   6       47.15       45.28      5.64 o 
  -7  -9   6       97.13      103.64      6.29 o 
  -6  -9   6        4.82        8.50      1.32 o 
  -5  -9   6        4.77        6.21      1.18 o 
  -4  -9   6      133.37      147.73      3.19 o 
  -3  -9   6      160.62      165.17      4.01 o 
  -2  -9   6        3.52        5.53      1.54 o 
  -1  -9   6      104.10       95.19      3.61 o 
   0  -9   6       62.05       63.20      3.12 o 
   1  -9   6        8.72        7.89      1.35 o 
   2  -9   6       42.08       41.72      2.09 o 
   3  -9   6       39.43       35.39      2.03 o 
   4  -9   6      114.80      110.17      4.02 o 
   5  -9   6       62.71       66.87      5.88 o 
   6  -9   6       78.14       85.10      4.05 o 
  -8  -8   6       32.62       29.65      3.59 o 
  -7  -8   6       12.33       12.31      1.98 o 
  -6  -8   6        1.99        1.86      0.88 o 
  -5  -8   6        1.31        0.34      0.92 o 
  -4  -8   6        6.92        5.40      1.26 o 
  -3  -8   6      153.68      169.74      3.84 o 
  -2  -8   6       17.23       15.19      1.31 o 
  -1  -8   6       51.87       48.71      2.80 o 
   0  -8   6       32.40       36.37      1.64 o 
   1  -8   6       23.00       19.44      1.57 o 
   2  -8   6       13.87       15.71      1.50 o 
   3  -8   6       53.97       58.00      2.34 o 
   4  -8   6        1.18        1.51      1.04 o 
   5  -8   6       22.88       22.38      1.97 o 
   6  -8   6       20.25       17.04      2.24 o 
  -9  -7   6        0.03        0.45      1.95 o 
  -8  -7   6       29.22       25.84      2.45 o 
  -7  -7   6       22.98       18.64      3.29 o 
  -6  -7   6      164.18      168.14      3.76 o 
  -5  -7   6       28.61       33.10      1.41 o 
  -4  -7   6       18.89       19.88      1.41 o 
  -3  -7   6       96.84       94.85      3.20 o 
  -2  -7   6        4.29        9.79      1.15 o 
  -1  -7   6      141.22      121.58      2.48 o 
   0  -7   6      522.87      508.26      6.27 o 
   1  -7   6       17.31       14.91      1.57 o 
   2  -7   6       90.29       76.02      3.00 o 
   3  -7   6       63.66       60.85      2.26 o 
   4  -7   6        7.85        7.94      1.14 o 
   5  -7   6      113.23      110.46      6.40 o 
   6  -7   6       27.08       28.15      2.46 o 
   7  -7   6       66.74       87.85      3.90 o 
 -10  -6   6       24.76       30.10      3.44 o 
  -9  -6   6       21.90       24.11      3.15 o 
  -8  -6   6        0.18        0.06      1.80 o 
  -7  -6   6       48.16       46.25      2.84 o 
  -6  -6   6       21.80       24.71      1.27 o 
  -5  -6   6        5.53        4.67      0.76 o 
  -4  -6   6        0.51       -0.57      0.82 o 
  -3  -6   6      118.16      123.20      2.69 o 
  -2  -6   6       18.13       18.62      1.19 o 
  -1  -6   6      363.21      348.71      4.06 o 
   0  -6   6      338.86      349.29      4.68 o 
   1  -6   6       37.58       40.26      1.62 o 
   2  -6   6      168.37      160.89      3.41 o 
   3  -6   6       27.92       32.89      1.66 o 
   4  -6   6        2.77        3.45      1.15 o 
   5  -6   6        1.42        0.44      1.02 o 
   6  -6   6       11.29       13.47      1.56 o 
   7  -6   6       24.98       26.02      2.88 o 
 -10  -5   6       18.05       17.07      2.85 o 
  -9  -5   6       18.73       19.35      5.77 o 
  -8  -5   6        1.88        0.12      1.19 o 
  -7  -5   6       25.06       16.95      1.87 o 
  -6  -5   6       26.19       28.98      1.26 o 
  -5  -5   6        3.60        2.84      0.85 o 
  -4  -5   6       98.80       95.52      4.76 o 
  -3  -5   6       58.97       57.59      1.68 o 
  -2  -5   6      100.66       99.83      2.00 o 
  -1  -5   6      162.92      181.00      2.59 o 
   0  -5   6      161.65      166.94      2.51 o 
   1  -5   6      252.47      235.77      3.59 o 
   2  -5   6        8.88       11.02      1.21 o 
   3  -5   6       93.34       82.27      2.35 o 
   4  -5   6        2.38        3.33      1.06 o 
   5  -5   6       13.57       12.96      1.64 o 
   6  -5   6       59.12       65.73      5.08 o 
   7  -5   6      112.24      110.60     11.24 o 
 -10  -4   6        5.56        6.14      2.10 o 
  -9  -4   6        2.11        5.57      1.40 o 
  -8  -4   6        1.77        0.75      1.20 o 
  -7  -4   6       48.11       42.74      3.00 o 
  -6  -4   6      284.01      275.04      5.42 o 
  -5  -4   6       13.36       10.28      0.98 o 
  -4  -4   6      132.10      128.10      2.65 o 
  -3  -4   6        0.75        1.35      0.55 o 
  -2  -4   6      202.99      227.80      2.83 o 
  -1  -4   6        8.99       10.93      1.02 o 
   0  -4   6      344.86      329.89      3.71 o 
   1  -4   6      104.03      107.29      2.11 o 
   2  -4   6      111.74      113.33      2.63 o 
   3  -4   6       69.48       65.13      2.05 o 
   4  -4   6      164.22      166.07      3.83 o 
   5  -4   6       12.95       11.64      1.37 o 
   6  -4   6        2.46        1.70      1.03 o 
   7  -4   6       13.31       14.07      3.81 o 
   8  -4   6       66.29       63.23      3.22 o 
 -11  -3   6       10.91        9.44      2.40 o 
 -10  -3   6        1.94        2.70      1.65 o 
  -9  -3   6       17.19       15.84      1.76 o 
  -8  -3   6        7.46        8.21      1.47 o 
  -7  -3   6      129.27      118.66      3.99 o 
  -6  -3   6      231.58      227.41      4.64 o 
  -5  -3   6      110.11      111.07      2.32 o 
  -4  -3   6       73.54       74.32      1.89 o 
  -3  -3   6       18.99       14.38      0.91 o 
  -2  -3   6      122.20      126.35      1.93 o 
  -1  -3   6       11.05       14.51      0.78 o 
   0  -3   6        4.85        6.54      0.74 o 
   1  -3   6      274.18      249.92      3.63 o 
   2  -3   6      178.63      176.05      3.65 o 
   3  -3   6        6.77        6.03      1.03 o 
   4  -3   6      161.92      172.49      4.67 o 
   5  -3   6      204.88      208.40      4.37 o 
   6  -3   6       70.32       63.90      2.40 o 
   7  -3   6       30.69       32.93      2.26 o 
   8  -3   6       14.79       15.53      3.42 o 
 -11  -2   6       19.94       21.72      2.85 o 
 -10  -2   6       55.10       53.69      3.59 o 
  -9  -2   6      112.16       97.18      3.63 o 
  -8  -2   6       15.84       12.94      1.62 o 
  -7  -2   6       11.88       12.41      1.62 o 
  -6  -2   6      331.18      295.92      6.82 o 
  -5  -2   6      433.63      445.21      4.72 o 
  -4  -2   6        1.70        0.20      0.47 o 
  -3  -2   6       32.86       26.62      0.82 o 
  -2  -2   6      198.97      220.39      2.86 o 
  -1  -2   6       13.85       20.21      0.91 o 
   0  -2   6      295.95      315.28      3.76 o 
   1  -2   6     2181.49     2204.20     20.53 o 
   2  -2   6      308.05      291.14      4.90 o 
   3  -2   6       23.35       25.32      1.21 o 
   4  -2   6       23.09       17.74      1.74 o 
   5  -2   6      235.13      214.58      7.33 o 
   6  -2   6       97.61       90.00      3.53 o 
   7  -2   6        2.98        2.73      1.20 o 
   8  -2   6        3.79        3.70      1.26 o 
 -11  -1   6        1.12        3.74      1.95 o 
 -10  -1   6        4.62        4.93      1.51 o 
  -9  -1   6       75.92       83.28      3.52 o 
  -8  -1   6       56.51       49.57      2.55 o 
  -7  -1   6      133.55      142.93      4.57 o 
  -6  -1   6      355.81      377.03     10.41 o 
  -5  -1   6      384.62      363.59      4.05 o 
  -4  -1   6      144.16      135.39      2.10 o 
  -3  -1   6        4.58        4.47      0.51 o 
  -2  -1   6      929.06     1052.00      9.53 o 
  -1  -1   6      127.36      128.63      2.13 o 
   0  -1   6       10.66        8.20      0.68 o 
   1  -1   6      115.42      120.79      2.36 o 
   2  -1   6     1191.52     1103.80     13.71 o 
   3  -1   6       16.48       13.47      1.14 o 
   4  -1   6       60.67       54.43      2.63 o 
   5  -1   6      216.25      211.15      5.87 o 
   6  -1   6        0.74        0.80      0.96 o 
   7  -1   6        9.15        9.42      1.43 o 
   8  -1   6       12.84       15.29      3.04 o 
 -11   0   6       34.58       39.24      3.44 o 
 -10   0   6        0.96        3.29      1.40 o 
  -9   0   6        5.09        6.41      1.47 o 
  -8   0   6       25.40       25.67      2.00 o 
  -7   0   6       14.72       10.53      1.68 o 
  -6   0   6       10.68        9.50      1.51 o 
  -5   0   6      214.82      182.58      2.42 o 
  -4   0   6        8.93        7.61      0.68 o 
  -3   0   6        8.66       13.90      0.59 o 
  -2   0   6       98.68       92.43      1.73 o 
  -1   0   6      424.70      434.83      5.13 o 
   0   0   6      367.94      404.31      4.29 o 
   1   0   6        0.14        0.63      0.68 o 
   2   0   6     1252.82     1221.79     15.58 o 
   3   0   6       41.13       34.05      1.67 o 
   4   0   6       19.90       18.70      1.52 o 
   5   0   6       99.81       89.95      3.26 o 
   6   0   6        3.16        0.80      1.70 o 
   7   0   6       13.37        9.45      1.74 o 
   8   0   6        7.42        3.99      1.71 o 
 -11   1   6       12.53        7.94      2.40 o 
 -10   1   6        0.31        0.25      1.32 o 
  -9   1   6       55.36       62.37      6.66 o 
  -8   1   6      239.50      251.46      6.14 o 
  -7   1   6        0.02        2.07      1.36 o 
  -6   1   6       91.26       93.29      4.64 o 
  -5   1   6       30.23       33.20      1.64 o 
  -4   1   6       16.06       14.39      0.82 o 
  -3   1   6       17.53       25.31      0.76 o 
  -2   1   6      121.52      123.56      1.83 o 
  -1   1   6      184.87      233.17      2.85 o 
   0   1   6      597.50      686.99      6.77 o 
   1   1   6      142.15      140.15      2.25 o 
   2   1   6     1159.19     1158.60     12.92 o 
   3   1   6      522.10      498.51      6.45 o 
   4   1   6      112.54      104.16      3.06 o 
   5   1   6      204.15      200.87      4.55 o 
   6   1   6       68.37       65.51      2.89 o 
   7   1   6        0.37        1.25      1.35 o 
   8   1   6        1.35        2.55      1.53 o 
 -11   2   6       21.31       32.65      3.29 o 
 -10   2   6       49.04       47.37      2.84 o 
  -9   2   6       17.62       23.13      3.82 o 
  -8   2   6        0.59        0.44      1.26 o 
  -7   2   6       80.75       87.27      5.84 o 
  -6   2   6      245.86      242.20      9.96 o 
  -5   2   6      120.76      112.84      1.69 o 
  -4   2   6      165.00      167.62      2.61 o 
  -3   2   6      160.37      177.92      2.24 o 
  -2   2   6      164.17      180.59      2.50 o 
  -1   2   6        3.70        7.14      0.68 o 
   0   2   6        0.43        0.33      0.53 o 
   1   2   6      201.10      185.71      4.37 o 
   2   2   6        6.21        7.73      0.96 o 
   3   2   6        4.94        7.84      0.78 o 
   4   2   6     1135.88     1037.98     14.23 o 
   5   2   6        9.43        7.85      1.22 o 
   6   2   6        7.16        7.00      1.28 o 
   7   2   6       12.76       16.08      4.49 o 
 -11   3   6       40.64       41.34      3.89 o 
 -10   3   6       29.33       25.91      2.45 o 
  -9   3   6        9.24       15.58      2.01 o 
  -8   3   6        3.90        4.15      1.58 o 
  -7   3   6        9.67        6.13      1.83 o 
  -6   3   6      154.11      148.78      5.24 o 
  -5   3   6      237.12      238.76      3.42 o 
  -4   3   6      357.16      372.66      4.49 o 
  -3   3   6      235.75      254.83      3.16 o 
  -2   3   6      222.23      231.86      3.06 o 
  -1   3   6      341.13      343.93      4.41 o 
   0   3   6      158.24      176.39      2.95 o 
   1   3   6      369.32      400.59      5.38 o 
   2   3   6       19.30       17.28      1.23 o 
   3   3   6      574.19      577.31      7.73 o 
   4   3   6       13.53       14.14      1.45 o 
   5   3   6       47.71       47.43      2.39 o 
   6   3   6       20.64       21.42      1.82 o 
   7   3   6        0.04       -0.46      1.30 o 
 -11   4   6       62.89       63.05      5.09 o 
 -10   4   6        1.64        4.72      3.00 o 
  -9   4   6       99.74      101.80      4.39 o 
  -8   4   6       17.54       23.68      2.52 o 
  -7   4   6       33.74       24.09      2.58 o 
  -6   4   6      112.73      119.01      2.25 o 
  -5   4   6      123.34      118.24      2.80 o 
  -4   4   6      158.61      143.83      2.79 o 
  -3   4   6        5.09        7.11      0.75 o 
  -2   4   6      170.27      173.46      2.66 o 
  -1   4   6      524.23      506.29      5.57 o 
   0   4   6      102.60      106.30      2.30 o 
   1   4   6      306.76      269.42      6.74 o 
   2   4   6      626.10      595.98      8.23 o 
   3   4   6      230.23      221.80      4.56 o 
   4   4   6       12.74       10.60      1.41 o 
   5   4   6      135.43      129.33      7.22 o 
   6   4   6        5.13       10.75      1.91 o 
   7   4   6       45.32       48.37      3.32 o 
 -11   5   6        3.75        2.70      2.85 o 
 -10   5   6       15.03       14.89      3.97 o 
  -9   5   6       12.86       10.50      2.41 o 
  -8   5   6        2.06       -0.29      1.69 o 
  -7   5   6        2.38        3.89      2.62 o 
  -6   5   6       19.55       14.06      1.55 o 
  -5   5   6       43.49       46.16      2.06 o 
  -4   5   6      668.47      627.29     10.94 o 
  -3   5   6      274.44      293.03      3.88 o 
  -2   5   6       43.67       52.89      1.74 o 
  -1   5   6      235.21      232.07      3.40 o 
   0   5   6        8.24        7.91      0.97 o 
   1   5   6       10.92        4.26      0.95 o 
   2   5   6        9.49       13.10      1.20 o 
   3   5   6       32.63       31.30      1.75 o 
   4   5   6       81.11       77.71      3.31 o 
   5   5   6      245.66      236.09      5.68 o 
   6   5   6       37.19       41.51      3.08 o 
 -11   6   6       36.04       38.49      5.09 o 
 -10   6   6       26.56       34.30      4.64 o 
  -9   6   6        0.00        1.09      2.32 o 
  -8   6   6        4.22        3.72      2.26 o 
  -7   6   6       37.13       35.89      3.37 o 
  -6   6   6       61.86       49.28      2.52 o 
  -5   6   6      322.71      309.98      5.58 o 
  -4   6   6      318.87      306.45      5.77 o 
  -3   6   6      306.32      310.98      5.06 o 
  -2   6   6        1.36       -0.01      0.62 o 
  -1   6   6      214.21      208.83      3.52 o 
   0   6   6      268.44      253.41      7.43 o 
   1   6   6      117.48      114.05      2.96 o 
   2   6   6       11.88       12.08      1.21 o 
   3   6   6        3.70        4.49      0.97 o 
   4   6   6       66.39       62.76      2.97 o 
   5   6   6        0.12        0.11      1.05 o 
   6   6   6        2.98        1.25      4.34 o 
 -10   7   6       23.44       23.66      4.64 o 
  -9   7   6        0.78       -0.46      2.15 o 
  -8   7   6       49.71       43.41      3.96 o 
  -7   7   6        0.27        1.40      2.15 o 
  -6   7   6       44.11       45.90      2.59 o 
  -5   7   6       65.83       51.91      2.37 o 
  -4   7   6       63.28       63.98      2.76 o 
  -3   7   6      425.31      422.03      7.38 o 
  -2   7   6       92.03       97.49      2.90 o 
  -1   7   6      112.83      103.91      2.42 o 
   0   7   6      146.86      143.95      2.91 o 
   1   7   6        8.51        6.75      0.97 o 
   2   7   6        1.32        0.73      0.91 o 
   3   7   6        3.34        3.81      0.99 o 
   4   7   6      180.58      192.28      4.50 o 
   5   7   6       18.03       20.81      2.48 o 
 -10   8   6       16.63       20.22      4.79 o 
  -9   8   6       11.13       13.93      4.04 o 
  -8   8   6        7.21        8.76      2.79 o 
  -7   8   6        9.85       10.08      1.43 o 
  -6   8   6      184.77      181.73      5.20 o 
  -5   8   6        2.29        2.37      1.37 o 
  -4   8   6      203.06      195.29      4.78 o 
  -3   8   6       34.72       31.48      1.85 o 
  -2   8   6       21.85       19.86      2.81 o 
  -1   8   6       29.89       28.45      2.27 o 
   0   8   6       50.96       49.62      1.82 o 
   1   8   6        0.21       -0.69      0.69 o 
   2   8   6        0.38        0.03      0.78 o 
   3   8   6        2.31        1.97      1.18 o 
   4   8   6        0.54        2.96      1.58 o 
  -9   9   6       28.99       31.90      5.39 o 
  -8   9   6        0.90        2.55      2.54 o 
  -7   9   6       12.01       13.84      1.75 o 
  -6   9   6        1.75        1.71      1.68 o 
  -5   9   6        3.90        3.92      1.53 o 
  -4   9   6        2.94        0.10      1.43 o 
  -3   9   6      114.42      114.99      4.55 o 
  -2   9   6       22.89       23.68      2.24 o 
  -1   9   6      216.70      221.85      5.78 o 
   0   9   6       37.06       32.63      2.84 o 
   1   9   6       26.92       30.05      1.63 o 
   2   9   6       16.29       19.29      1.44 o 
   3   9   6        7.09        7.87      1.12 o 
   4   9   6        0.10        0.76      1.21 o 
  -8  10   6        9.43        5.39      4.04 o 
  -7  10   6       33.36       32.75      2.48 o 
  -6  10   6        1.50        5.04      1.91 o 
  -5  10   6       16.54       20.53      3.53 o 
  -4  10   6      110.16      114.65      5.22 o 
  -3  10   6      136.47      139.96      6.23 o 
  -2  10   6        3.22        3.23      1.62 o 
  -1  10   6       52.35       58.29      4.55 o 
   0  10   6       11.61       12.25      2.30 o 
   1  10   6       40.84       47.00      3.45 o 
   2  10   6        6.52        6.19      1.75 o 
   3  10   6        0.09       -0.26      1.38 o 
  -7  11   6       34.52       33.42      5.77 o 
  -6  11   6        4.84        7.67      2.45 o 
  -5  11   6        4.67        2.55      3.29 o 
  -4  11   6       33.70       34.30      3.62 o 
  -3  11   6        5.43        3.73      1.83 o 
  -2  11   6      108.24      122.44      5.56 o 
  -1  11   6        3.09       -0.12      2.94 o 
   0  11   6       54.61       61.87      4.94 o 
   1  11   6       13.60       17.34      2.66 o 
  -6  12   6       72.13       78.63      6.14 o 
  -5  12   6        1.74        5.69      3.89 o 
  -4  12   6       10.33       12.98      3.09 o 
  -3  12   6        5.68        8.59      2.98 o 
  -2  12   6       23.26       19.94      2.58 o 
  -1  12   6        1.64        1.92      2.23 o 
  -3 -12   7       36.02       35.34      4.04 o 
  -2 -12   7       25.40       31.18      2.96 o 
  -1 -12   7        5.24        6.61      2.13 o 
   0 -12   7        0.02       -2.13      2.66 o 
   1 -12   7        3.65        4.80      3.38 o 
  -5 -11   7        1.70        0.79      1.81 o 
  -4 -11   7        2.15       -0.38      1.34 o 
  -3 -11   7       35.61       36.88      8.76 o 
  -2 -11   7       55.02       54.64      5.47 o 
  -1 -11   7        6.54        6.22      1.94 o 
   0 -11   7        8.91        4.40      3.52 o 
   1 -11   7       55.28       53.27      5.47 o 
   2 -11   7        2.11        0.30      2.86 o 
   3 -11   7        0.56       -0.34      1.73 o 
  -6 -10   7        6.27        9.33      1.54 o 
  -5 -10   7        1.33        0.33      1.25 o 
  -4 -10   7        1.79       -0.23      1.15 o 
  -3 -10   7      119.52      111.86      6.51 o 
  -2 -10   7       65.78       73.92      4.43 o 
  -1 -10   7        8.86        5.89      1.68 o 
   0 -10   7       50.44       46.76      4.35 o 
   1 -10   7       17.96       12.87      4.72 o 
   2 -10   7       15.52       18.87      2.05 o 
   3 -10   7       10.60       10.88      1.65 o 
   4 -10   7      130.57      130.93      4.09 o 
  -7  -9   7        6.51        3.29      2.40 o 
  -6  -9   7       14.78       11.83      2.22 o 
  -5  -9   7        2.68        1.48      0.91 o 
  -4  -9   7        0.08       -0.36      1.09 o 
  -3  -9   7       28.22       35.00      3.07 o 
  -2  -9   7      125.40      132.56      4.27 o 
  -1  -9   7      164.10      165.12      7.04 o 
   0  -9   7       18.79       19.66      2.16 o 
   1  -9   7       35.74       34.37      2.27 o 
   2  -9   7        0.24        1.25      1.14 o 
   3  -9   7       69.35       67.94      3.18 o 
   4  -9   7       10.43       12.95      1.56 o 
   5  -9   7        0.12       -0.39      1.96 o 
  -8  -8   7       18.92       19.02      3.29 o 
  -7  -8   7        0.99       -0.83      1.36 o 
  -6  -8   7       37.12       38.63      2.08 o 
  -5  -8   7       24.62       26.52      1.51 o 
  -4  -8   7       43.69       45.35      2.15 o 
  -3  -8   7       92.88       84.70      2.82 o 
  -2  -8   7      369.34      366.14      7.31 o 
  -1  -8   7       16.86       21.94      2.03 o 
   0  -8   7      246.22      236.99      4.70 o 
   1  -8   7       26.55       24.16      1.74 o 
   2  -8   7       21.43       24.40      1.89 o 
   3  -8   7       51.85       42.98      2.74 o 
   4  -8   7        6.48        3.86      1.15 o 
   5  -8   7      184.88      177.58     10.69 o 
   6  -8   7       45.51       44.68      6.68 o 
  -9  -7   7       26.48       36.99      4.04 o 
  -8  -7   7        1.07       -1.65      1.65 o 
  -7  -7   7        0.20       -0.21      1.32 o 
  -6  -7   7       85.03       87.35      4.16 o 
  -5  -7   7       57.08       64.01      2.57 o 
  -4  -7   7       21.01       14.09      1.37 o 
  -3  -7   7        1.61        0.59      0.87 o 
  -2  -7   7        0.49        0.18      0.87 o 
  -1  -7   7       88.11       94.25      2.95 o 
   0  -7   7       19.95       21.13      1.33 o 
   1  -7   7      475.48      451.59      6.72 o 
   2  -7   7       14.16       14.56      1.45 o 
   3  -7   7        6.59        5.30      1.20 o 
   4  -7   7       94.95       97.67      9.25 o 
   5  -7   7       90.07      103.87      4.24 o 
   6  -7   7       28.73       30.28      4.98 o 
  -9  -6   7        8.85        7.19      2.55 o 
  -8  -6   7       74.21       74.88      3.88 o 
  -7  -6   7       32.24       34.63      2.77 o 
  -6  -6   7        0.72       -0.26      0.85 o 
  -5  -6   7       13.92       14.19      1.25 o 
  -4  -6   7        1.91        2.61      0.98 o 
  -3  -6   7        0.30        1.29      0.91 o 
  -2  -6   7      481.17      473.07      8.54 o 
  -1  -6   7      264.57      249.20      3.67 o 
   0  -6   7        2.62        1.05      0.92 o 
   1  -6   7       27.50       27.76      1.63 o 
   2  -6   7      161.37      154.36      3.45 o 
   3  -6   7       75.37       66.37      2.96 o 
   4  -6   7       83.82       75.05      2.91 o 
   5  -6   7        5.27        5.26      1.39 o 
   6  -6   7        6.01        3.47      2.92 o 
 -10  -5   7        0.72        3.74      2.10 o 
  -9  -5   7       92.57       97.76      4.28 o 
  -8  -5   7       62.35       71.56      3.67 o 
  -7  -5   7       66.87       69.22      3.52 o 
  -6  -5   7        0.01       -0.59      0.59 o 
  -5  -5   7       67.68       66.76      2.43 o 
  -4  -5   7       58.77       56.86      2.79 o 
  -3  -5   7      228.74      200.90      3.55 o 
  -2  -5   7      107.07       87.85      1.90 o 
  -1  -5   7       62.31       61.92      1.61 o 
   0  -5   7     1484.15     1394.87     13.76 o 
   1  -5   7       85.53       84.52      2.49 o 
   2  -5   7      408.96      388.14      5.79 o 
   3  -5   7      103.80      100.64      2.68 o 
   4  -5   7       26.55       20.98      2.40 o 
   5  -5   7        0.07       -1.05      1.05 o 
   6  -5   7       19.96       22.17      2.20 o 
   7  -5   7        5.31        9.85      1.92 o 
 -10  -4   7       10.84       12.73      2.70 o 
  -9  -4   7        0.41       -1.00      1.26 o 
  -8  -4   7       16.40       14.64      2.62 o 
  -7  -4   7        4.64        4.76      1.47 o 
  -6  -4   7       59.38       58.21      2.04 o 
  -5  -4   7       34.02       36.95      1.60 o 
  -4  -4   7       12.21       10.50      1.13 o 
  -3  -4   7       86.27       94.87      2.13 o 
  -2  -4   7       34.78       27.29      1.09 o 
  -1  -4   7      305.30      309.07      4.12 o 
   0  -4   7       43.78       38.70      1.41 o 
   1  -4   7      278.58      288.41      4.58 o 
   2  -4   7        6.66        5.50      1.08 o 
   3  -4   7      107.98      111.27      3.09 o 
   4  -4   7        0.63        3.02      1.41 o 
   5  -4   7       72.46       66.46      2.63 o 
   6  -4   7      141.87      142.68      3.92 o 
   7  -4   7        4.13        3.68      1.55 o 
 -11  -3   7        4.80        7.04      2.40 o 
 -10  -3   7       18.29       18.42      2.85 o 
  -9  -3   7        4.71        4.36      1.53 o 
  -8  -3   7       62.05       64.54      5.54 o 
  -7  -3   7        5.05        4.30      1.43 o 
  -6  -3   7       23.53       26.01      1.35 o 
  -5  -3   7      110.29      108.81      3.37 o 
  -4  -3   7       42.06       37.86      1.45 o 
  -3  -3   7      125.10      143.58      2.18 o 
  -2  -3   7       27.71       25.57      1.15 o 
  -1  -3   7       13.74       13.58      0.89 o 
   0  -3   7       94.40       82.18      2.20 o 
   1  -3   7     1134.66     1063.68     13.58 o 
   2  -3   7      765.22      715.37     10.01 o 
   3  -3   7       49.01       48.22      2.04 o 
   4  -3   7       32.87       30.59      2.28 o 
   5  -3   7       54.95       55.58      3.85 o 
   6  -3   7        8.25        7.21      1.27 o 
   7  -3   7        7.37        7.54      1.61 o 
 -11  -2   7        1.06        1.35      2.10 o 
 -10  -2   7       12.97        7.98      1.76 o 
  -9  -2   7       23.53       18.07      2.11 o 
  -8  -2   7      211.09      198.13      5.71 o 
  -7  -2   7      110.90      104.64      3.99 o 
  -6  -2   7       16.39       16.12      1.89 o 
  -5  -2   7      136.10      135.49      3.26 o 
  -4  -2   7       71.97       76.82      1.93 o 
  -3  -2   7       25.35       22.63      1.01 o 
  -2  -2   7       45.85       42.01      1.32 o 
  -1  -2   7       16.82       14.27      0.95 o 
   0  -2   7       12.10       11.67      1.11 o 
   1  -2   7        3.90        3.32      1.00 o 
   2  -2   7     1620.34     1601.56     19.37 o 
   3  -2   7       60.50       61.21      2.81 o 
   4  -2   7       70.66       66.77      4.49 o 
   5  -2   7        0.00       -0.60      1.23 o 
   6  -2   7       10.84        9.50      2.44 o 
   7  -2   7       24.15       22.29      2.41 o 
 -11  -1   7        9.09       10.48      2.55 o 
 -10  -1   7        1.11        0.15      1.38 o 
  -9  -1   7        1.95        1.48      1.72 o 
  -8  -1   7      241.99      245.08     13.33 o 
  -7  -1   7      108.96      115.13      4.20 o 
  -6  -1   7        1.47        1.60      0.50 o 
  -5  -1   7       86.15       81.46      2.48 o 
  -4  -1   7        9.55        7.52      0.96 o 
  -3  -1   7        0.02       -0.26      0.55 o 
  -2  -1   7        6.60        5.50      0.75 o 
  -1  -1   7       15.09       15.11      0.97 o 
   0  -1   7      137.85      143.59      3.79 o 
   1  -1   7      165.74      148.81      3.05 o 
   2  -1   7      133.21      122.89      3.09 o 
   3  -1   7     1430.12     1318.57     21.77 o 
   4  -1   7       55.90       54.65      3.43 o 
   5  -1   7       24.64       23.93      1.80 o 
   6  -1   7        0.05       -0.59      0.95 o 
   7  -1   7        2.10        1.88      1.44 o 
 -11   0   7       92.37       94.20      5.54 o 
 -10   0   7        0.58        1.66      1.43 o 
  -9   0   7        5.61        5.92      1.68 o 
  -8   0   7      123.52      117.25      4.72 o 
  -7   0   7      284.00      259.07      6.67 o 
  -6   0   7      235.78      224.70      5.73 o 
  -5   0   7       43.23       43.90      3.18 o 
  -4   0   7        3.85        3.53      0.93 o 
  -3   0   7        4.90        2.47      0.49 o 
  -2   0   7      197.11      217.84      2.78 o 
  -1   0   7      723.11      728.47      7.33 o 
   0   0   7      283.16      294.49      3.87 o 
   1   0   7      106.45       96.96      2.21 o 
   2   0   7       21.75       18.08      1.62 o 
   3   0   7     1182.66     1126.86     11.35 o 
   4   0   7        0.40        0.11      1.17 o 
   5   0   7        7.55        6.18      1.27 o 
   6   0   7        3.66        5.74      1.23 o 
   7   0   7        0.02        0.43      1.38 o 
 -11   1   7        9.34        6.44      2.40 o 
 -10   1   7        0.40        1.91      1.53 o 
  -9   1   7        4.19       -0.15      1.87 o 
  -8   1   7       11.98       16.56      1.94 o 
  -7   1   7      231.56      212.94      5.95 o 
  -6   1   7       31.51       23.79      0.83 o 
  -5   1   7        4.97        4.31      1.04 o 
  -4   1   7        6.27        6.64      0.83 o 
  -3   1   7      298.20      281.05      3.37 o 
  -2   1   7      365.60      367.41      4.19 o 
  -1   1   7       42.50       57.57      1.46 o 
   0   1   7      409.33      417.43      5.25 o 
   1   1   7       63.14       63.14      2.00 o 
   2   1   7       65.20       58.35      3.03 o 
   3   1   7      281.12      274.91      4.27 o 
   4   1   7       45.29       47.92      2.30 o 
   5   1   7        0.84        0.40      1.02 o 
   6   1   7       21.96       19.64      1.77 o 
   7   1   7        0.69        0.93      1.44 o 
 -11   2   7       18.04       13.93      3.00 o 
 -10   2   7      106.41      102.45      4.35 o 
  -9   2   7        2.22        2.77      1.64 o 
  -8   2   7        8.98        3.52      1.55 o 
  -7   2   7       12.20       13.18      2.02 o 
  -6   2   7       75.48       63.41      1.63 o 
  -5   2   7       22.35       13.83      1.49 o 
  -4   2   7     1956.58     1966.21     19.39 o 
  -3   2   7      325.65      337.41      3.92 o 
  -2   2   7      186.31      196.65      2.83 o 
  -1   2   7       50.16       46.92      1.42 o 
   0   2   7      317.74      320.81      4.17 o 
   1   2   7       50.62       61.03      2.00 o 
   2   2   7      180.06      187.06      3.53 o 
   3   2   7      125.36      119.04      2.53 o 
   4   2   7      216.18      223.04      5.44 o 
   5   2   7        7.75        5.25      2.01 o 
   6   2   7        6.68       10.32      1.85 o 
   7   2   7        1.19        0.63      1.50 o 
 -11   3   7       23.21       23.21      3.44 o 
 -10   3   7       23.67       18.59      2.45 o 
  -9   3   7       29.25       19.28      2.37 o 
  -8   3   7        1.11        1.60      1.62 o 
  -7   3   7        7.67       14.44      3.29 o 
  -6   3   7        9.34        7.66      1.41 o 
  -5   3   7        4.78        2.49      1.24 o 
  -4   3   7       12.41       10.59      0.87 o 
  -3   3   7       48.73       54.01      1.47 o 
  -2   3   7      386.02      370.16      4.41 o 
  -1   3   7       37.38       35.14      1.33 o 
   0   3   7      141.41      128.26      3.96 o 
   1   3   7        4.14        6.38      1.00 o 
   2   3   7      305.56      268.91      5.81 o 
   3   3   7       72.90       62.74      1.93 o 
   4   3   7      243.03      227.09      5.37 o 
   5   3   7        6.51        6.59      1.33 o 
   6   3   7        0.17       -0.11      1.72 o 
 -11   4   7       11.47        9.88      3.15 o 
 -10   4   7        5.84        6.74      3.67 o 
  -9   4   7        0.93        0.36      1.79 o 
  -8   4   7       30.30       33.05      2.94 o 
  -7   4   7        6.18        9.64      2.62 o 
  -6   4   7      259.53      249.98      5.27 o 
  -5   4   7      679.84      644.14     10.60 o 
  -4   4   7       44.41       47.96      1.80 o 
  -3   4   7     1475.80     1467.81     14.51 o 
  -2   4   7        0.20       -0.08      0.68 o 
  -1   4   7        3.91        5.11      0.84 o 
   0   4   7      113.72      117.65      3.03 o 
   1   4   7       46.65       40.13      1.79 o 
   2   4   7       61.72       52.28      2.00 o 
   3   4   7       19.32       22.40      1.29 o 
   4   4   7      245.91      246.56      7.95 o 
   5   4   7        6.09        4.64      1.29 o 
   6   4   7        1.00        2.01      1.58 o 
 -11   5   7        3.73       -2.55      2.85 o 
 -10   5   7       27.46       24.71      3.89 o 
  -9   5   7       20.29       16.77      2.69 o 
  -8   5   7      108.21       90.75      4.86 o 
  -7   5   7       11.88       11.44      2.47 o 
  -6   5   7        2.88        5.90      1.49 o 
  -5   5   7        1.01        0.48      1.74 o 
  -4   5   7       56.60       63.43      2.36 o 
  -3   5   7      617.48      613.27      7.29 o 
  -2   5   7      261.58      266.23      4.70 o 
  -1   5   7      132.61      142.18      3.01 o 
   0   5   7      527.86      507.33      6.80 o 
   1   5   7      315.89      294.49      5.40 o 
   2   5   7        0.72        0.76      0.80 o 
   3   5   7        0.73        0.05      0.90 o 
   4   5   7       22.95       23.74      1.94 o 
   5   5   7       99.91      102.37      4.64 o 
   6   5   7       15.04       17.72      3.07 o 
 -11   6   7        2.56        2.70      3.44 o 
 -10   6   7        6.47        5.84      3.44 o 
  -9   6   7       30.58       35.61      4.34 o 
  -8   6   7        0.04        1.03      3.37 o 
  -7   6   7       17.45       11.95      1.21 o 
  -6   6   7       82.13       75.53      3.23 o 
  -5   6   7       79.96       74.72      3.47 o 
  -4   6   7       12.63       14.74      1.45 o 
  -3   6   7      793.02      823.37     10.29 o 
  -2   6   7       37.87       37.00      1.81 o 
  -1   6   7      522.75      514.91      6.93 o 
   0   6   7      111.14      102.65      2.89 o 
   1   6   7        6.82        7.86      1.14 o 
   2   6   7        3.07        3.74      1.02 o 
   3   6   7        6.13        6.09      1.06 o 
   4   6   7       41.01       51.93      2.76 o 
   5   6   7      178.83      187.21      7.11 o 
 -10   7   7        7.26       10.93      4.19 o 
  -9   7   7       54.47       42.43      5.24 o 
  -8   7   7       16.10       13.57      2.94 o 
  -7   7   7      144.09      131.55      3.84 o 
  -6   7   7       39.50       41.71      4.89 o 
  -5   7   7       22.94       24.75      2.44 o 
  -4   7   7      190.48      183.13      4.49 o 
  -3   7   7       46.81       49.92      2.66 o 
  -2   7   7      343.87      351.75      7.13 o 
  -1   7   7      162.60      160.72      3.48 o 
   0   7   7       29.73       33.93      1.84 o 
   1   7   7       31.34       30.87      2.23 o 
   2   7   7        0.96        0.91      0.90 o 
   3   7   7        6.53        6.22      1.15 o 
   4   7   7        6.29        7.30      3.07 o 
 -10   8   7        5.27       10.93      4.49 o 
  -9   8   7       27.24       22.17      4.94 o 
  -8   8   7       46.64       64.52      5.05 o 
  -7   8   7        3.42        1.95      1.48 o 
  -6   8   7       17.17       23.69      2.44 o 
  -5   8   7      215.61      203.91     10.57 o 
  -4   8   7       15.09       13.95      1.87 o 
  -3   8   7      194.70      211.08     11.94 o 
  -2   8   7      668.61      673.57     11.63 o 
  -1   8   7        0.61        0.86      1.45 o 
   0   8   7       24.68       23.25      1.94 o 
   1   8   7        1.64        2.81      0.95 o 
   2   8   7       38.81       43.50      1.97 o 
   3   8   7       48.18       58.57      2.20 o 
   4   8   7        3.40        4.95      1.83 o 
  -9   9   7       31.30       37.14      6.14 o 
  -8   9   7       78.85       66.71      5.28 o 
  -7   9   7        4.69        3.34      1.93 o 
  -6   9   7       21.24       23.40      2.54 o 
  -5   9   7       13.23       12.11      2.33 o 
  -4   9   7       25.49       24.98      2.88 o 
  -3   9   7       87.12       86.00      4.23 o 
  -2   9   7      132.77      141.82      4.68 o 
  -1   9   7       22.08       21.70      4.06 o 
   0   9   7        0.58       -0.42      1.65 o 
   1   9   7       27.53       29.38      1.87 o 
   2   9   7       12.83       13.73      1.39 o 
   3   9   7        4.71        5.13      1.23 o 
  -8  10   7       70.03       72.19      7.64 o 
  -7  10   7       15.83       18.72      3.78 o 
  -6  10   7       15.33       16.58      2.71 o 
  -5  10   7       18.74       24.11      4.34 o 
  -4  10   7        8.33       11.53      4.04 o 
  -3  10   7       13.02       11.79      5.29 o 
  -2  10   7       51.34       53.21      5.66 o 
  -1  10   7       62.39       56.16      3.60 o 
   0  10   7        3.97        6.56      2.15 o 
   1  10   7        1.43        1.18      1.87 o 
   2  10   7        0.29        2.20      1.88 o 
  -7  11   7        2.27        2.78      2.18 o 
  -6  11   7       15.04        8.99      3.74 o 
  -5  11   7       14.52       16.17      4.19 o 
  -4  11   7       12.23        8.84      4.19 o 
  -3  11   7        3.28        4.10      1.85 o 
  -2  11   7        3.29        1.20      2.40 o 
  -1  11   7      198.31      208.72      7.31 o 
   0  11   7       14.30       15.54      2.69 o 
  -4  12   7        1.75        9.59      4.64 o 
  -3  12   7        3.16        2.25      1.94 o 
  -4 -11   8       32.38       38.44      2.54 o 
  -3 -11   8       25.11       26.76      2.99 o 
  -2 -11   8       10.24       12.92      2.28 o 
  -1 -11   8       60.35       61.45      4.30 o 
   0 -11   8       19.29       17.65      3.71 o 
   1 -11   8        1.02       -0.13      3.82 o 
   2 -11   8        9.68       13.00      3.73 o 
  -6 -10   8       15.11       14.73      2.08 o 
  -5 -10   8       19.74       22.91      2.17 o 
  -4 -10   8       32.45       34.28      2.91 o 
  -3 -10   8        3.56        4.19      1.95 o 
  -2 -10   8        0.58        0.38      1.49 o 
  -1 -10   8      210.30      215.00     10.03 o 
   0 -10   8        8.62       14.11      3.97 o 
   1 -10   8       10.86       11.84      3.26 o 
   2 -10   8        1.48       -0.19      2.16 o 
   3 -10   8        0.06       -1.35      1.51 o 
  -7  -9   8        0.27        0.25      2.85 o 
  -6  -9   8        1.20       -0.45      1.14 o 
  -5  -9   8       34.02       37.37      5.02 o 
  -4  -9   8        9.81        6.16      2.17 o 
  -3  -9   8        0.61        1.11      1.63 o 
  -2  -9   8        0.97       -0.70      1.34 o 
  -1  -9   8      141.45      150.88      4.82 o 
   0  -9   8        0.51        0.47      2.37 o 
   1  -9   8       23.03       24.98      3.63 o 
   2  -9   8        1.62        1.14      1.23 o 
   3  -9   8       30.08       32.97      2.15 o 
   4  -9   8        9.88       12.67      1.74 o 
  -8  -8   8       22.91       21.57      3.74 o 
  -7  -8   8        1.24        1.06      0.91 o 
  -6  -8   8        3.03        1.69      0.92 o 
  -5  -8   8       41.07       47.86      2.70 o 
  -4  -8   8        7.29       11.34      1.44 o 
  -3  -8   8       55.46       54.14      2.73 o 
  -2  -8   8       15.16       15.86      1.92 o 
  -1  -8   8       10.04        8.79      2.09 o 
   0  -8   8       66.08       75.58      7.04 o 
   1  -8   8      188.49      187.76      7.06 o 
   2  -8   8      112.86      119.34      3.43 o 
   3  -8   8        5.20        5.23      1.40 o 
   4  -8   8       11.55        9.61      1.77 o 
   5  -8   8        8.93        4.58      1.93 o 
  -9  -7   8        1.06       -1.20      2.25 o 
  -8  -7   8       10.35       14.38      3.15 o 
  -7  -7   8       26.39       25.12      2.06 o 
  -6  -7   8        1.69        1.40      0.83 o 
  -5  -7   8       67.23       71.51      2.90 o 
  -4  -7   8      245.85      235.27      4.79 o 
  -3  -7   8       21.37       23.89      1.57 o 
  -2  -7   8       20.31       15.55      1.74 o 
  -1  -7   8       28.55       21.06      1.95 o 
   0  -7   8      310.69      319.97      4.87 o 
   1  -7   8        0.17        1.24      1.08 o 
   2  -7   8       40.92       42.63      3.05 o 
   3  -7   8       18.05       21.76      1.73 o 
   4  -7   8       30.11       32.59      2.32 o 
   5  -7   8        2.48        3.06      1.72 o 
  -9  -6   8        1.29        1.35      2.25 o 
  -8  -6   8       52.13       49.51      8.61 o 
  -7  -6   8      129.71      128.36      5.20 o 
  -6  -6   8       11.71        6.84      1.24 o 
  -5  -6   8       41.00       32.91      2.53 o 
  -4  -6   8        2.19        2.45      1.02 o 
  -3  -6   8       32.68       25.58      1.52 o 
  -2  -6   8       29.84       28.78      2.00 o 
  -1  -6   8      239.88      223.01      3.77 o 
   0  -6   8      712.06      714.91      8.30 o 
   1  -6   8      111.83      107.27      2.99 o 
   2  -6   8      237.21      232.90      6.17 o 
   3  -6   8      260.00      276.22      5.02 o 
   4  -6   8        6.40        3.39      1.90 o 
   5  -6   8       15.35       12.52      2.13 o 
   6  -6   8        8.61        5.55      1.88 o 
 -10  -5   8        8.83        8.24      2.85 o 
  -9  -5   8        9.40       13.48      3.00 o 
  -8  -5   8        1.38        0.33      1.53 o 
  -7  -5   8       74.32       79.25      4.05 o 
  -6  -5   8       20.11       18.70      2.02 o 
  -5  -5   8        5.69        4.63      1.10 o 
  -4  -5   8       76.59       82.58      2.90 o 
  -3  -5   8       27.27       24.77      1.49 o 
  -2  -5   8      144.70      140.56      2.91 o 
  -1  -5   8        0.93       -0.43      0.83 o 
   0  -5   8      106.43      103.94      2.97 o 
   1  -5   8      497.34      472.15      6.76 o 
   2  -5   8        4.48        6.31      1.14 o 
   3  -5   8        2.69        2.70      1.06 o 
   4  -5   8       25.12       21.08      2.17 o 
   5  -5   8       20.73       20.96      1.90 o 
   6  -5   8       50.85       47.66      4.62 o 
 -10  -4   8       35.81       39.39      4.19 o 
  -9  -4   8      115.34      121.85      4.99 o 
  -8  -4   8       11.20       15.61      2.22 o 
  -7  -4   8      159.12      149.24      5.31 o 
  -6  -4   8        2.41        1.79      0.92 o 
  -5  -4   8      203.56      180.77      5.82 o 
  -4  -4   8      165.03      140.25      3.26 o 
  -3  -4   8       78.39       69.14      2.20 o 
  -2  -4   8      408.84      426.31      4.74 o 
  -1  -4   8       62.80       65.96      1.86 o 
   0  -4   8      387.09      377.93      5.13 o 
   1  -4   8     1334.26     1296.45     14.59 o 
   2  -4   8       32.68       28.47      1.59 o 
   3  -4   8        6.45        5.63      1.34 o 
   4  -4   8        0.72       -0.29      1.05 o 
   5  -4   8       55.84       64.24      2.81 o 
   6  -4   8        2.28        4.28      1.61 o 
 -11  -3   8       22.12       25.31      3.74 o 
 -10  -3   8        3.33        6.74      2.55 o 
  -9  -3   8        8.11       12.22      2.77 o 
  -8  -3   8        1.44        3.26      1.95 o 
  -7  -3   8        0.16       -1.26      1.32 o 
  -6  -3   8       88.04       83.86      2.61 o 
  -5  -3   8       59.10       60.45      2.71 o 
  -4  -3   8       67.08       63.80      1.99 o 
  -3  -3   8      154.72      151.88      2.86 o 
  -2  -3   8        5.86        4.20      0.76 o 
  -1  -3   8      382.17      387.24      5.23 o 
   0  -3   8       20.26       18.65      1.46 o 
   1  -3   8      176.17      166.06      3.95 o 
   2  -3   8      313.79      297.24      5.56 o 
   3  -3   8      151.93      149.39      3.64 o 
   4  -3   8      245.02      256.69      8.15 o 
   5  -3   8        0.78        2.75      1.17 o 
   6  -3   8        6.56        5.45      1.65 o 
 -11  -2   8        3.14        2.40      2.40 o 
 -10  -2   8        2.64        1.95      2.10 o 
  -9  -2   8        0.42        1.17      1.47 o 
  -8  -2   8        5.82        6.23      1.74 o 
  -7  -2   8       41.24       37.98      2.79 o 
  -6  -2   8      480.43      475.08      7.73 o 
  -5  -2   8       44.65       49.01      2.55 o 
  -4  -2   8       23.02       22.00      1.51 o 
  -3  -2   8       21.36       23.42      1.25 o 
  -2  -2   8       15.68       13.92      1.03 o 
  -1  -2   8      301.90      306.04      6.21 o 
   0  -2   8        0.31       -0.81      0.81 o 
   1  -2   8       99.27       97.93      2.95 o 
   2  -2   8        0.26        0.63      1.02 o 
   3  -2   8      365.97      346.63      7.11 o 
   4  -2   8       33.72       32.12      2.45 o 
   5  -2   8        0.85        2.47      1.25 o 
   6  -2   8       15.04       12.04      2.08 o 
 -11  -1   8        9.19        4.34      2.55 o 
 -10  -1   8       53.89       57.79      3.45 o 
  -9  -1   8        4.51        3.94      1.64 o 
  -8  -1   8       27.15       24.84      2.41 o 
  -7  -1   8       18.62       22.89      2.37 o 
  -6  -1   8      102.65      102.10      4.99 o 
  -5  -1   8      262.79      264.37      5.29 o 
  -4  -1   8        1.26        1.08      0.97 o 
  -3  -1   8       24.22       21.91      1.43 o 
  -2  -1   8        5.21        4.15      0.82 o 
  -1  -1   8        0.05        0.34      0.75 o 
   0  -1   8      456.94      444.91      6.24 o 
   1  -1   8       12.65       15.62      1.49 o 
   2  -1   8      636.04      604.89      8.90 o 
   3  -1   8        2.07        0.90      0.80 o 
   4  -1   8       90.90       89.78      5.23 o 
   5  -1   8       51.96       49.49      2.87 o 
   6  -1   8       24.94       25.89      2.55 o 
 -11   0   8       13.70       16.32      3.15 o 
 -10   0   8      114.29      104.09      4.48 o 
  -9   0   8        0.04        1.89      1.58 o 
  -8   0   8        0.47       -1.32      1.32 o 
  -7   0   8        2.28       -0.72      1.72 o 
  -6   0   8      173.77      173.14      6.00 o 
  -5   0   8      518.66      496.04      9.39 o 
  -4   0   8      197.87      191.11      3.93 o 
  -3   0   8       35.43       32.60      1.09 o 
  -2   0   8        0.43        0.94      0.59 o 
  -1   0   8       69.04       70.89      1.73 o 
   0   0   8      641.63      601.58      9.75 o 
   1   0   8      705.62      653.09      8.40 o 
   2   0   8      381.36      348.53      5.37 o 
   3   0   8       33.56       27.18      3.20 o 
   4   0   8       43.12       36.29      2.26 o 
   5   0   8       32.50       30.51      3.04 o 
   6   0   8        2.67        3.56      1.61 o 
 -11   1   8        0.06       -0.30      2.10 o 
 -10   1   8       86.08       71.15      6.37 o 
  -9   1   8       50.25       51.50      3.20 o 
  -8   1   8        9.21        7.17      2.92 o 
  -7   1   8       28.59       25.10      2.62 o 
  -6   1   8       25.88       26.64      1.70 o 
  -5   1   8      162.22      147.18      3.92 o 
  -4   1   8       10.11       10.22      1.28 o 
  -3   1   8      162.86      165.14      2.56 o 
  -2   1   8      286.67      262.38      3.34 o 
  -1   1   8        0.75        1.30      0.68 o 
   0   1   8       85.72       88.85      2.24 o 
   1   1   8      348.47      317.16      5.05 o 
   2   1   8       66.93       65.14      2.13 o 
   3   1   8      150.87      146.49      2.99 o 
   4   1   8       35.29       30.97      2.40 o 
   5   1   8       32.93       31.94      2.15 o 
   6   1   8        0.61       -0.04      1.75 o 
 -11   2   8        0.70       -0.15      2.40 o 
 -10   2   8       37.76       38.43      3.09 o 
  -9   2   8       82.69       83.42      4.10 o 
  -8   2   8        1.56        1.05      1.62 o 
  -7   2   8       10.10        9.93      1.98 o 
  -6   2   8      104.53       92.28      2.97 o 
  -5   2   8      849.01      785.48     14.98 o 
  -4   2   8      230.81      224.01      5.14 o 
  -3   2   8      676.90      648.07      6.70 o 
  -2   2   8      268.67      263.96      3.76 o 
  -1   2   8       68.53       66.65      2.37 o 
   0   2   8       26.96       23.38      1.35 o 
   1   2   8      273.52      274.88      4.63 o 
   2   2   8       41.95       43.23      2.87 o 
   3   2   8       57.74       57.93      1.86 o 
   4   2   8       26.41       23.83      2.92 o 
   5   2   8        4.60        4.08      1.25 o 
   6   2   8       38.63       36.33      3.13 o 
 -11   3   8        6.38        0.60      2.70 o 
 -10   3   8        2.63        1.73      1.83 o 
  -9   3   8       49.60       46.54      3.37 o 
  -8   3   8        0.38       -0.68      2.02 o 
  -7   3   8       10.88       12.44      0.84 o 
  -6   3   8      238.60      239.23      5.26 o 
  -5   3   8      200.95      200.85      5.11 o 
  -4   3   8      639.62      618.85     12.65 o 
  -3   3   8       15.81       13.35      1.08 o 
  -2   3   8      168.76      157.70      3.33 o 
  -1   3   8      183.01      180.07      3.39 o 
   0   3   8        6.90        6.33      0.99 o 
   1   3   8       13.08       18.18      1.34 o 
   2   3   8       11.20       10.31      1.58 o 
   3   3   8       48.51       53.80      3.47 o 
   4   3   8        0.06        1.02      1.02 o 
   5   3   8       56.47       55.71      3.49 o 
   6   3   8       74.72       77.04      4.20 o 
 -11   4   8       14.90       20.82      4.04 o 
 -10   4   8        5.82        4.24      2.06 o 
  -9   4   8        6.45        8.05      4.57 o 
  -8   4   8        0.11       -1.16      2.92 o 
  -7   4   8       20.95       22.52      1.40 o 
  -6   4   8       49.13       56.38      2.75 o 
  -5   4   8        0.05        0.72      1.48 o 
  -4   4   8     1690.88     1639.85     34.89 o 
  -3   4   8       62.00       60.99      2.14 o 
  -2   4   8      657.16      640.20      6.95 o 
  -1   4   8       28.86       28.99      1.52 o 
   0   4   8       91.00       76.52      3.42 o 
   1   4   8       55.25       49.97      2.03 o 
   2   4   8       39.25       39.38      2.27 o 
   3   4   8       20.84       22.54      1.35 o 
   4   4   8        0.86        1.66      1.14 o 
   5   4   8       31.71       34.55      2.95 o 
 -11   5   8        3.93        3.74      3.44 o 
 -10   5   8        0.04        3.89      3.15 o 
  -9   5   8        1.91       -1.39      1.94 o 
  -8   5   8       81.72       83.63      4.86 o 
  -7   5   8       30.27       27.07      1.76 o 
  -6   5   8        0.00        1.26      1.35 o 
  -5   5   8       16.53       20.93      2.76 o 
  -4   5   8      103.32       93.67      5.47 o 
  -3   5   8       42.54       43.50      2.42 o 
  -2   5   8       40.30       39.39      1.69 o 
  -1   5   8       14.73       11.85      1.18 o 
   0   5   8       56.55       47.38      2.06 o 
   1   5   8       22.11       16.36      1.37 o 
   2   5   8       32.19       27.12      3.20 o 
   3   5   8        5.12        5.92      1.00 o 
   4   5   8       38.94       41.60      5.75 o 
   5   5   8        7.14       10.48      2.08 o 
 -10   6   8        0.04       -2.85      2.85 o 
  -9   6   8       15.97       22.07      3.28 o 
  -8   6   8       89.80       91.36      5.42 o 
  -7   6   8       11.86       12.64      1.65 o 
  -6   6   8       58.81       59.88      4.90 o 
  -5   6   8      185.95      190.01      5.58 o 
  -4   6   8      167.71      166.91      7.35 o 
  -3   6   8      748.86      764.48      9.90 o 
  -2   6   8      274.68      276.84      8.28 o 
  -1   6   8      231.84      225.46      4.98 o 
   0   6   8        6.65        6.65      1.12 o 
   1   6   8       16.23       13.14      1.33 o 
   2   6   8        0.12        0.00      1.08 o 
   3   6   8       26.82       28.85      2.25 o 
   4   6   8       45.90       51.56      5.54 o 
 -10   7   8        0.01       -1.50      3.59 o 
  -9   7   8        3.12       -3.00      3.00 o 
  -8   7   8        0.20        1.22      2.70 o 
  -7   7   8        0.21        2.01      2.38 o 
  -6   7   8       76.42       71.86      3.59 o 
  -5   7   8      172.86      172.22      7.31 o 
  -4   7   8        2.77        3.21      1.95 o 
  -3   7   8        5.77        5.86      1.53 o 
  -2   7   8      230.28      215.22      5.41 o 
  -1   7   8       30.39       28.88      2.37 o 
   0   7   8       55.09       57.63      2.37 o 
   1   7   8        3.72        5.56      1.16 o 
   2   7   8       26.65       31.75      1.92 o 
   3   7   8       46.35       48.82      2.70 o 
   4   7   8        6.13        6.35      1.91 o 
  -9   8   8        1.59        1.05      3.74 o 
  -8   8   8       68.12       67.13      5.23 o 
  -7   8   8       61.83       63.68      3.23 o 
  -6   8   8        8.94        7.48      2.04 o 
  -5   8   8       37.38       43.68      3.26 o 
  -4   8   8        0.18       -1.80      2.85 o 
  -3   8   8       56.17       56.41      2.98 o 
  -2   8   8       53.98       59.05      3.09 o 
  -1   8   8      105.98      106.74      4.01 o 
   0   8   8       25.97       21.31      2.54 o 
   1   8   8       26.31       25.96      2.12 o 
   2   8   8        4.33        4.20      1.10 o 
   3   8   8        6.66        5.49      1.64 o 
  -9   9   8       35.89       42.68      6.59 o 
  -8   9   8       10.54       12.73      4.64 o 
  -7   9   8       58.42       53.12      4.26 o 
  -6   9   8        1.94        4.23      1.96 o 
  -5   9   8      162.84      165.77      6.73 o 
  -4   9   8      161.00      169.54      9.44 o 
  -3   9   8       29.75       31.03      2.51 o 
  -2   9   8       41.86       44.91      2.92 o 
  -1   9   8       15.96       18.67      2.58 o 
   0   9   8       55.08       61.10      3.79 o 
   1   9   8       69.79       69.64      4.09 o 
   2   9   8        0.43        1.27      1.33 o 
  -8  10   8        5.52        5.69      4.34 o 
  -7  10   8       41.49       41.97      3.16 o 
  -6  10   8       20.73       21.70      3.23 o 
  -5  10   8       29.93       29.95      4.79 o 
  -4  10   8       37.77       43.43      5.84 o 
  -3  10   8        4.69        3.36      2.47 o 
  -2  10   8       28.45       23.19      2.51 o 
  -1  10   8       27.87       35.04      3.33 o 
   0  10   8      115.56      131.25     10.26 o 
  -6  11   8       15.33       22.32      4.34 o 
  -5  11   8        4.65       -2.40      3.29 o 
  -4  11   8       24.10       28.16      5.24 o 
  -3  11   8        0.45       -1.90      2.02 o 
  -2  11   8       11.62       12.32      3.17 o 
  -1  11   8        6.55       11.53      3.59 o 
  -2 -11   9        2.67        0.18      1.97 o 
  -1 -11   9        4.18        2.98      3.68 o 
  -5 -10   9        3.91        4.34      2.25 o 
  -4 -10   9        4.25        2.70      2.25 o 
  -3 -10   9       22.10       23.71      2.85 o 
  -2 -10   9       13.29       20.40      2.80 o 
  -1 -10   9       12.33       11.66      2.20 o 
   0 -10   9      126.20      128.53      6.80 o 
   1 -10   9        0.22        0.98      2.91 o 
   2 -10   9       12.39       13.53      5.69 o 
  -6  -9   9       26.50       32.50      2.29 o 
  -5  -9   9        0.30        1.50      1.95 o 
  -4  -9   9       20.76       24.86      3.29 o 
  -3  -9   9       23.47       23.71      2.66 o 
  -2  -9   9        9.70        9.76      1.87 o 
  -1  -9   9       50.94       49.13      3.06 o 
   0  -9   9       22.60       30.83      6.44 o 
   1  -9   9        0.87        0.65      2.66 o 
   2  -9   9       16.04       18.50      2.20 o 
   3  -9   9       53.26       55.55      3.80 o 
  -7  -8   9       37.66       35.47      2.12 o 
  -6  -8   9       11.72        8.73      1.53 o 
  -5  -8   9        0.58       -0.13      1.30 o 
  -4  -8   9       19.71       22.46      3.00 o 
  -3  -8   9      126.94      123.67      5.39 o 
  -2  -8   9       20.51       17.25      2.72 o 
  -1  -8   9       48.06       53.25      3.03 o 
   0  -8   9        1.56        1.54      2.37 o 
   1  -8   9       69.54       75.88      3.24 o 
   2  -8   9        3.81        4.60      1.34 o 
   3  -8   9       49.67       51.50      2.53 o 
   4  -8   9        9.77        8.30      3.55 o 
  -8  -7   9       47.86       47.93      5.09 o 
  -7  -7   9       62.02       67.94      2.68 o 
  -6  -7   9        5.91        7.27      1.48 o 
  -5  -7   9        0.87       -0.64      1.26 o 
  -4  -7   9        8.10        8.48      1.76 o 
  -3  -7   9        2.70        3.22      1.41 o 
  -2  -7   9        4.85        6.10      2.07 o 
  -1  -7   9        3.92        5.54      1.55 o 
   0  -7   9        1.78        2.22      1.74 o 
   1  -7   9       69.89       69.50      2.66 o 
   2  -7   9        0.13       -0.56      1.25 o 
   3  -7   9        8.58       10.49      1.51 o 
   4  -7   9       83.32       94.41      6.44 o 
  -9  -6   9        0.29        0.45      2.25 o 
  -8  -6   9       31.24       28.89      3.07 o 
  -7  -6   9        3.13        3.57      1.65 o 
  -6  -6   9      159.88      151.52      5.09 o 
  -5  -6   9       84.32       82.02      3.65 o 
  -4  -6   9        1.57        1.71      1.30 o 
  -3  -6   9        0.71        0.20      1.18 o 
  -2  -6   9       27.10       30.76      2.87 o 
  -1  -6   9        1.41        2.52      1.69 o 
   0  -6   9       77.26       72.81      4.49 o 
   1  -6   9       10.91       11.26      1.43 o 
   2  -6   9       29.65       28.18      1.87 o 
   3  -6   9        5.80        6.99      1.35 o 
   4  -6   9      159.99      179.90      7.19 o 
   5  -6   9        8.13        7.12      2.49 o 
  -9  -5   9       12.09       22.46      3.74 o 
  -8  -5   9       10.16       11.31      3.44 o 
  -7  -5   9        0.51       -1.06      1.06 o 
  -6  -5   9      234.62      235.06      5.26 o 
  -5  -5   9       51.58       51.05      2.47 o 
  -4  -5   9       84.83       85.22      4.41 o 
  -3  -5   9      109.01      111.39      2.89 o 
  -2  -5   9      371.47      379.71     13.85 o 
  -1  -5   9      121.43      119.38      3.21 o 
   0  -5   9       79.11       83.36      3.35 o 
   1  -5   9      239.61      233.41      4.51 o 
   2  -5   9      127.25      130.84      4.40 o 
   3  -5   9       25.52       25.64      1.72 o 
   4  -5   9       48.69       56.06      2.81 o 
   5  -5   9        6.37        9.97      2.00 o 
 -10  -4   9        8.92        8.39      3.00 o 
  -9  -4   9        9.93        8.99      3.00 o 
  -8  -4   9        3.87        3.28      2.17 o 
  -7  -4   9      204.11      198.77      4.31 o 
  -6  -4   9        3.38        4.32      1.80 o 
  -5  -4   9        1.84        1.33      1.17 o 
  -4  -4   9       78.07       71.93      4.67 o 
  -3  -4   9      483.42      459.35      7.34 o 
  -2  -4   9       36.67       36.96      2.32 o 
  -1  -4   9       26.36       27.49      1.50 o 
   0  -4   9       10.89       11.64      1.28 o 
   1  -4   9       64.84       70.29      2.41 o 
   2  -4   9      177.56      173.50      3.77 o 
   3  -4   9       25.85       26.19      1.66 o 
   4  -4   9       93.43       99.81      3.53 o 
   5  -4   9      106.26      103.31      8.47 o 
 -10  -3   9        1.68        3.59      2.55 o 
  -9  -3   9       79.22       82.56      5.39 o 
  -8  -3   9        1.81        2.88      1.74 o 
  -7  -3   9       27.40       28.59      1.87 o 
  -6  -3   9       68.20       65.55      2.49 o 
  -5  -3   9      187.79      184.00      5.10 o 
  -4  -3   9        3.28        2.46      1.12 o 
  -3  -3   9       91.36       86.01      2.57 o 
  -2  -3   9        6.40        6.20      0.87 o 
  -1  -3   9      689.56      656.95      8.53 o 
   0  -3   9      203.72      200.55      6.53 o 
   1  -3   9       84.88       84.11      2.93 o 
   2  -3   9       72.29       71.59      2.77 o 
   3  -3   9       11.71       11.10      1.43 o 
   4  -3   9       21.00       22.44      2.34 o 
   5  -3   9      107.25      118.50      5.29 o 
 -11  -2   9       14.03       19.62      3.59 o 
 -10  -2   9       18.47       16.62      3.44 o 
  -9  -2   9        0.58        1.52      1.74 o 
  -8  -2   9       16.29       16.44      2.38 o 
  -7  -2   9        0.52        0.71      0.79 o 
  -6  -2   9        3.20        3.37      1.05 o 
  -5  -2   9      617.98      597.43      9.81 o 
  -4  -2   9      254.36      246.90      5.57 o 
  -3  -2   9      150.00      139.61      4.75 o 
  -2  -2   9      858.25      809.96     10.25 o 
  -1  -2   9      326.55      334.22      5.32 o 
   0  -2   9      204.51      184.34      5.40 o 
   1  -2   9        9.74        7.77      1.29 o 
   2  -2   9      156.64      144.66      3.73 o 
   3  -2   9       47.24       40.21      4.11 o 
   4  -2   9        6.67        4.86      1.34 o 
   5  -2   9      104.96      108.24      6.82 o 
   6  -2   9       32.72       32.77      3.03 o 
 -11  -1   9        7.76        7.34      2.85 o 
 -10  -1   9        0.37       -0.15      2.25 o 
  -9  -1   9       42.46       39.59      4.72 o 
  -8  -1   9      128.41      123.42      5.05 o 
  -7  -1   9       52.59       54.84      1.96 o 
  -6  -1   9      201.76      178.86      4.25 o 
  -5  -1   9        0.66        0.86      1.19 o 
  -4  -1   9        0.16       -0.04      1.06 o 
  -3  -1   9        2.43        4.16      1.37 o 
  -2  -1   9       20.86       18.31      1.25 o 
  -1  -1   9        2.85        3.52      1.08 o 
   0  -1   9        0.62       -0.04      1.01 o 
   1  -1   9      141.17      116.88      3.30 o 
   2  -1   9      175.74      180.18      3.73 o 
   3  -1   9       59.89       59.87      2.53 o 
   4  -1   9        1.18        1.66      1.82 o 
   5  -1   9       10.59       12.03      2.12 o 
   6  -1   9        5.90        7.70      1.96 o 
 -11   0   9        3.02        1.20      2.55 o 
 -10   0   9       17.00       12.28      3.00 o 
  -9   0   9       90.17       98.73      4.48 o 
  -8   0   9       34.32       39.36      4.64 o 
  -7   0   9       43.77       38.85      3.54 o 
  -6   0   9      724.27      705.08     10.94 o 
  -5   0   9       21.02       21.59      1.86 o 
  -4   0   9      616.65      599.82      8.68 o 
  -3   0   9      207.49      201.03      3.84 o 
  -2   0   9      165.54      151.64      2.60 o 
  -1   0   9       55.71       56.72      1.87 o 
   0   0   9        0.88        4.43      0.99 o 
   1   0   9        1.69        0.43      0.85 o 
   2   0   9       11.63       13.73      1.30 o 
   3   0   9       71.43       70.45      2.15 o 
   4   0   9       19.80       19.61      2.44 o 
   5   0   9        5.62        5.61      2.17 o 
 -11   1   9        0.48        1.50      2.70 o 
 -10   1   9        2.05        2.05      2.47 o 
  -9   1   9       33.15       37.06      3.16 o 
  -8   1   9      207.20      191.58     12.73 o 
  -7   1   9       44.14       44.89      1.86 o 
  -6   1   9      111.98      102.52      3.29 o 
  -5   1   9      184.65      160.22      4.42 o 
  -4   1   9        3.66        3.60      1.28 o 
  -3   1   9        6.74        8.02      1.38 o 
  -2   1   9      456.50      428.41      5.24 o 
  -1   1   9      623.85      645.47      7.61 o 
   0   1   9      145.66      135.49      3.13 o 
   1   1   9        1.81        2.54      0.88 o 
   2   1   9       16.75       12.79      1.25 o 
   3   1   9       91.19       84.16      2.27 o 
   4   1   9       11.23       12.59      1.60 o 
   5   1   9        6.68        5.87      2.02 o 
 -11   2   9       27.88       30.25      4.19 o 
 -10   2   9        3.01       -1.20      2.25 o 
  -9   2   9        5.85        3.14      1.95 o 
  -8   2   9        2.82        4.93      4.04 o 
  -7   2   9        9.67        9.74      1.15 o 
  -6   2   9       48.35       41.08      2.29 o 
  -5   2   9      336.98      315.38      6.68 o 
  -4   2   9      597.48      571.23     10.12 o 
  -3   2   9        3.38        3.77      1.38 o 
  -2   2   9      278.72      254.07      3.91 o 
  -1   2   9      571.31      486.85      8.02 o 
   0   2   9        5.04        7.16      1.03 o 
   1   2   9        0.00        0.90      0.85 o 
   2   2   9       11.64       10.47      1.51 o 
   3   2   9       45.18       44.79      2.97 o 
   4   2   9        3.94        4.72      1.28 o 
   5   2   9        6.08        6.18      2.55 o 
 -11   3   9       38.04       43.88      4.94 o 
 -10   3   9       20.18       17.67      3.59 o 
  -9   3   9        2.87        2.51      2.05 o 
  -8   3   9       24.07       29.50      3.52 o 
  -7   3   9      161.29      141.84      5.22 o 
  -6   3   9       48.42       49.90      4.19 o 
  -5   3   9      136.19      142.50      4.46 o 
  -4   3   9       36.36       35.01      2.25 o 
  -3   3   9      221.00      218.43      4.85 o 
  -2   3   9       58.22       52.90      1.91 o 
  -1   3   9      342.27      334.47      5.12 o 
   0   3   9       80.65       86.31      2.67 o 
   1   3   9        1.56        2.99      0.94 o 
   2   3   9        0.90        0.07      0.83 o 
   3   3   9        0.02        0.89      0.76 o 
   4   3   9       52.03       52.96      3.61 o 
   5   3   9        1.63        2.51      1.68 o 
 -11   4   9       23.73       22.02      4.34 o 
 -10   4   9        2.84        4.34      3.15 o 
  -9   4   9        0.06       -1.37      1.94 o 
  -8   4   9       19.26       19.54      4.27 o 
  -7   4   9      174.01      162.04      4.22 o 
  -6   4   9       69.93       75.05      3.71 o 
  -5   4   9        5.82        4.71      1.71 o 
  -4   4   9       97.87       99.66      3.34 o 
  -3   4   9      775.94      725.97     10.67 o 
  -2   4   9        0.01       -0.47      1.08 o 
  -1   4   9       73.79       62.25      2.12 o 
   0   4   9       31.28       30.25      1.97 o 
   1   4   9        0.15        1.99      0.91 o 
   2   4   9        2.43        1.96      0.96 o 
   3   4   9       82.02       86.49      2.43 o 
   4   4   9       91.59       95.78      4.56 o 
 -11   5   9        0.69        2.25      3.44 o 
 -10   5   9        2.08        8.84      3.89 o 
  -9   5   9        3.17        4.25      2.41 o 
  -8   5   9      149.95      138.85     12.36 o 
  -7   5   9      151.98      175.09      4.77 o 
  -6   5   9      173.20      160.70      5.82 o 
  -5   5   9       47.95       51.68      3.16 o 
  -4   5   9       13.70        9.88      1.63 o 
  -3   5   9       83.04       82.55      4.34 o 
  -2   5   9       91.78       96.82      3.42 o 
  -1   5   9        5.46        4.94      1.01 o 
   0   5   9      145.65      137.77      3.49 o 
   1   5   9        2.01        0.98      0.93 o 
   2   5   9       22.13       21.31      1.60 o 
   3   5   9       12.27       11.98      1.19 o 
   4   5   9       62.36       67.16      4.07 o 
 -10   6   9       33.34       35.94      5.54 o 
  -9   6   9       18.85       20.76      3.48 o 
  -8   6   9        3.40        2.92      2.44 o 
  -7   6   9       29.06       31.20      2.73 o 
  -6   6   9      213.54      207.34      5.84 o 
  -5   6   9        7.98        9.22      2.17 o 
  -4   6   9        4.74        3.62      1.43 o 
  -3   6   9       15.94       11.67      2.32 o 
  -2   6   9        2.65        8.02      1.51 o 
  -1   6   9        3.73        2.92      1.36 o 
   0   6   9       37.20       35.59      1.99 o 
   1   6   9        7.92       11.29      1.40 o 
   2   6   9       10.84       12.80      1.43 o 
   3   6   9        3.91        4.76      1.16 o 
 -10   7   9      118.09      121.46      9.14 o 
  -9   7   9       19.11       11.23      4.64 o 
  -8   7   9        0.88        0.82      2.48 o 
  -7   7   9       93.59       90.65      6.22 o 
  -6   7   9       46.88       42.46      3.41 o 
  -5   7   9       39.21       39.47      3.20 o 
  -4   7   9        1.59        2.55      3.00 o 
  -3   7   9        0.56       -0.54      1.74 o 
  -2   7   9       18.60       22.24      2.98 o 
  -1   7   9       24.96       30.51      2.75 o 
   0   7   9       18.45       18.76      5.17 o 
   1   7   9       66.47       62.15      2.93 o 
   2   7   9        1.22        2.14      1.10 o 
   3   7   9        2.18        3.01      1.12 o 
  -9   8   9       36.75       49.12      6.74 o 
  -8   8   9        0.08       -0.17      1.95 o 
  -7   8   9       99.42      101.79      4.25 o 
  -6   8   9       62.23       69.96      3.93 o 
  -5   8   9        0.32        0.15      2.85 o 
  -4   8   9      239.43      225.85     10.63 o 
  -3   8   9       18.01       12.31      2.52 o 
  -2   8   9       60.92       60.11      3.51 o 
  -1   8   9       13.84       15.95      3.82 o 
   0   8   9        0.65        1.79      1.74 o 
   1   8   9       81.62       87.29      4.49 o 
   2   8   9        5.96       11.76      1.75 o 
  -8   9   9        8.16       10.37      5.24 o 
  -7   9   9        0.56        2.11      2.04 o 
  -6   9   9        5.81        5.93      2.55 o 
  -5   9   9       13.23       15.28      4.04 o 
  -4   9   9       15.76       12.43      4.04 o 
  -3   9   9        3.56        3.47      2.24 o 
  -2   9   9       25.57       22.58      3.06 o 
  -1   9   9        6.99        7.99      3.29 o 
   0   9   9        0.73        0.00      1.80 o 
   1   9   9       54.71       53.32      5.32 o 
  -7  10   9        4.99        2.86      3.07 o 
  -6  10   9      154.23      158.30      8.84 o 
  -5  10   9       38.45       44.48      5.69 o 
  -4  10   9        0.02        0.30      3.59 o 
  -3  10   9        7.78        9.06      3.59 o 
  -2  10   9       10.09       12.21      2.85 o 
  -1  10   9       61.98       71.31      6.22 o 
  -4 -10  10       11.55        7.04      2.70 o 
  -3 -10  10       13.10        8.99      2.70 o 
  -2 -10  10       13.98       11.96      2.28 o 
  -1 -10  10       20.09       21.89      4.04 o 
   0 -10  10        1.10        6.07      3.31 o 
  -6  -9  10        1.16        0.75      1.80 o 
  -5  -9  10       31.47       33.55      3.59 o 
  -4  -9  10       17.53       25.16      3.44 o 
  -3  -9  10        3.27        4.67      2.70 o 
  -2  -9  10        8.59       10.87      2.08 o 
  -1  -9  10        2.06        2.03      2.03 o 
   0  -9  10       14.50       15.59      3.63 o 
   1  -9  10        0.00       -1.14      2.85 o 
  -7  -8  10       37.30       41.09      2.77 o 
  -6  -8  10       60.37       67.98      3.55 o 
  -5  -8  10       96.36      102.89      5.54 o 
  -4  -8  10        0.19       -1.50      1.95 o 
  -3  -8  10        1.96        4.38      3.37 o 
  -2  -8  10        3.20        1.33      1.52 o 
  -1  -8  10        5.34        6.24      1.85 o 
   0  -8  10      118.09      107.86      6.08 o 
   1  -8  10        6.99        5.39      3.07 o 
   2  -8  10       97.50      105.58      3.96 o 
   3  -8  10       69.59       68.14      5.54 o 
  -8  -7  10        2.74        2.10      2.85 o 
  -7  -7  10       18.11       14.71      1.32 o 
  -6  -7  10       28.46       24.34      2.81 o 
  -5  -7  10       53.84       52.21      5.69 o 
  -4  -7  10       73.14       67.39      4.64 o 
  -3  -7  10        3.81        0.97      1.72 o 
  -2  -7  10        0.00        0.97      1.41 o 
  -1  -7  10        3.50        5.82      1.79 o 
   0  -7  10       25.08       20.62      3.74 o 
   1  -7  10       16.63       17.72      2.05 o 
   2  -7  10        5.41        8.36      1.56 o 
   3  -7  10       90.05       92.95      4.97 o 
  -9  -6  10        6.87        4.19      3.00 o 
  -8  -6  10       18.83       16.62      3.74 o 
  -7  -6  10       22.71       25.78      2.78 o 
  -6  -6  10        0.51        0.78      1.16 o 
  -5  -6  10       88.50       91.79      3.71 o 
  -4  -6  10       46.35       50.92      3.89 o 
  -3  -6  10        0.01        1.29      1.80 o 
  -2  -6  10        9.64        8.44      1.69 o 
  -1  -6  10       22.15       22.49      2.22 o 
   0  -6  10       59.42       61.61      3.38 o 
   1  -6  10       13.10       11.18      1.54 o 
   2  -6  10       23.53       22.33      1.83 o 
   3  -6  10       66.06       68.61      2.72 o 
   4  -6  10        2.06        4.79      1.91 o 
  -9  -5  10        6.33       11.83      3.44 o 
  -8  -5  10        5.56        0.89      1.83 o 
  -7  -5  10       93.53       87.33      3.24 o 
  -6  -5  10       20.40       17.60      1.81 o 
  -5  -5  10        3.13        3.19      1.33 o 
  -4  -5  10        7.49       10.50      1.59 o 
  -3  -5  10        3.31        2.05      1.51 o 
  -2  -5  10        5.45        5.52      1.58 o 
  -1  -5  10        0.28        0.22      1.43 o 
   0  -5  10       20.25       21.59      1.64 o 
   1  -5  10        4.59        3.06      1.16 o 
   2  -5  10       44.67       48.03      2.28 o 
   3  -5  10       36.19       45.36      2.42 o 
   4  -5  10        8.86       11.45      2.15 o 
 -10  -4  10        8.67        3.74      3.15 o 
  -9  -4  10       25.82       17.37      3.74 o 
  -8  -4  10       55.41       60.21      4.11 o 
  -7  -4  10        8.12        7.54      1.65 o 
  -6  -4  10       18.27       19.23      1.85 o 
  -5  -4  10        0.27       -0.58      1.07 o 
  -4  -4  10      243.99      237.47      5.64 o 
  -3  -4  10      162.51      173.83      7.56 o 
  -2  -4  10        1.31        2.04      2.34 o 
  -1  -4  10       31.01       31.41      1.75 o 
   0  -4  10       85.63       82.76      2.70 o 
   1  -4  10       36.63       34.39      2.51 o 
   2  -4  10       18.13       25.07      1.77 o 
   3  -4  10       12.65       13.63      1.42 o 
   4  -4  10        9.42        6.79      1.90 o 
 -10  -3  10        2.97        4.04      3.15 o 
  -9  -3  10        4.19        3.86      2.09 o 
  -8  -3  10        1.15        0.82      1.80 o 
  -7  -3  10      118.38      115.26      4.05 o 
  -6  -3  10        6.49        6.25      1.34 o 
  -5  -3  10      331.44      321.88      7.84 o 
  -4  -3  10      272.63      263.68      5.14 o 
  -3  -3  10       29.16       30.83      1.92 o 
  -2  -3  10       78.99       83.30      7.12 o 
  -1  -3  10      134.40      136.41      3.37 o 
   0  -3  10      177.85      175.14      4.39 o 
   1  -3  10      114.14      107.91      3.46 o 
   2  -3  10       18.99       19.44      1.82 o 
   3  -3  10        6.59        3.23      1.59 o 
   4  -3  10       11.64       10.11      2.81 o 
   5  -3  10       31.55       31.04      2.38 o 
 -10  -2  10       65.99       82.07      6.29 o 
  -9  -2  10       27.49       27.43      4.49 o 
  -8  -2  10       26.12       23.53      2.79 o 
  -7  -2  10        9.15        7.78      1.23 o 
  -6  -2  10        0.83       -0.15      1.04 o 
  -5  -2  10       87.13       91.97      3.36 o 
  -4  -2  10       43.25       41.18      2.89 o 
  -3  -2  10      591.70      546.83      8.82 o 
  -2  -2  10       17.74       22.90      2.19 o 
  -1  -2  10      114.37      108.50      3.02 o 
   0  -2  10       75.76       80.79      2.97 o 
   1  -2  10        2.42        1.74      1.18 o 
   2  -2  10        6.10        5.31      1.35 o 
   3  -2  10       37.81       39.30      2.10 o 
   4  -2  10       41.44       45.61      3.26 o 
   5  -2  10        0.74        1.17      1.56 o 
 -11  -1  10       20.19       25.31      4.04 o 
 -10  -1  10        0.57       -2.25      2.25 o 
  -9  -1  10        2.94        1.15      1.79 o 
  -8  -1  10       64.85       62.09      9.88 o 
  -7  -1  10      174.03      167.71      5.83 o 
  -6  -1  10      184.22      174.73      4.45 o 
  -5  -1  10       92.61       96.55      5.71 o 
  -4  -1  10      539.00      507.47     10.20 o 
  -3  -1  10      606.58      584.21     10.44 o 
  -2  -1  10      139.96      136.29      3.81 o 
  -1  -1  10        0.04       -0.15      0.93 o 
   0  -1  10       16.76       19.90      1.51 o 
   1  -1  10       58.31       54.71      2.17 o 
   2  -1  10        0.64       -1.02      1.46 o 
   3  -1  10       59.77       59.98      2.14 o 
   4  -1  10        9.90       13.28      2.15 o 
   5  -1  10       60.55       67.25      4.06 o 
 -11   0  10        0.13        0.00      2.55 o 
 -10   0  10       20.86       24.26      3.89 o 
  -9   0  10        0.01        0.99      1.73 o 
  -8   0  10       11.13       16.22      2.54 o 
  -7   0  10       31.17       33.03      3.20 o 
  -6   0  10       32.61       34.04      3.79 o 
  -5   0  10        9.20        8.71      1.77 o 
  -4   0  10        2.78       -0.27      1.19 o 
  -3   0  10       68.90       60.58      2.88 o 
  -2   0  10      302.76      263.28      4.38 o 
  -1   0  10      289.47      235.18      4.84 o 
   0   0  10      344.80      312.56      5.27 o 
   1   0  10       93.47      100.54      3.67 o 
   2   0  10       15.38       16.55      1.43 o 
   3   0  10        0.01        0.78      1.05 o 
   4   0  10       16.66       18.15      2.31 o 
   5   0  10       32.97       30.26      2.95 o 
 -11   1  10       40.64       44.33      5.09 o 
 -10   1  10       71.06       74.58      5.99 o 
  -9   1  10       37.42       30.37      3.22 o 
  -8   1  10      189.29      166.99      6.35 o 
  -7   1  10        7.93        6.74      1.55 o 
  -6   1  10       85.22       78.65      3.14 o 
  -5   1  10      330.25      307.46      6.69 o 
  -4   1  10       68.42       61.12      3.03 o 
  -3   1  10        0.05       -1.15      1.15 o 
  -2   1  10        0.19       -0.78      0.80 o 
  -1   1  10      169.90      148.42      3.10 o 
   0   1  10       95.28      111.92      3.00 o 
   1   1  10       32.39       35.31      1.82 o 
   2   1  10       71.49       75.04      2.77 o 
   3   1  10        4.55        6.07      1.40 o 
   4   1  10        2.35        4.46      1.77 o 
 -11   2  10       14.01        4.64      3.29 o 
 -10   2  10       52.26       40.74      4.79 o 
  -9   2  10      125.99      139.58      6.01 o 
  -8   2  10        0.40       -1.72      1.72 o 
  -7   2  10       46.49       50.58      2.46 o 
  -6   2  10       25.77       31.78      2.89 o 
  -5   2  10       39.77       32.10      2.50 o 
  -4   2  10        2.30        1.96      1.31 o 
  -3   2  10       78.05       77.75      3.42 o 
  -2   2  10      217.90      191.06      4.71 o 
  -1   2  10       15.66       13.76      1.22 o 
   0   2  10      103.78       73.53      2.58 o 
   1   2  10       69.02       69.80      3.05 o 
   2   2  10       92.95      112.15      3.46 o 
   3   2  10        8.11        8.02      1.75 o 
   4   2  10        4.03        5.82      1.85 o 
 -11   3  10        2.92        6.14      3.29 o 
 -10   3  10       10.07       14.08      3.74 o 
  -9   3  10       18.75       20.45      2.98 o 
  -8   3  10        0.47        2.36      2.17 o 
  -7   3  10       41.43       38.30      2.30 o 
  -6   3  10       41.26       40.47      2.63 o 
  -5   3  10       55.44       58.24      3.17 o 
  -4   3  10      118.16      119.30      3.63 o 
  -3   3  10      192.45      206.50      6.40 o 
  -2   3  10       39.13       46.87      3.44 o 
  -1   3  10        2.01        3.98      0.98 o 
   0   3  10      128.65      114.59      3.19 o 
   1   3  10       32.08       32.57      1.85 o 
   2   3  10        3.48        3.29      1.23 o 
   3   3  10       10.08       10.59      1.62 o 
   4   3  10        0.04        0.55      1.51 o 
 -10   4  10        0.15        0.00      3.15 o 
  -9   4  10       32.82       34.09      3.73 o 
  -8   4  10       33.04       35.44      3.89 o 
  -7   4  10       16.48       16.18      1.94 o 
  -6   4  10      149.94      149.62      4.81 o 
  -5   4  10       23.30       21.93      2.36 o 
  -4   4  10       44.74       43.83      2.56 o 
  -3   4  10       49.63       45.19      5.69 o 
  -2   4  10        5.58        1.61      1.94 o 
  -1   4  10       42.38       37.81      1.99 o 
   0   4  10        9.14        5.81      1.17 o 
   1   4  10        3.63        1.96      1.00 o 
   2   4  10       58.04       64.58      2.59 o 
   3   4  10       32.81       33.80      2.98 o 
 -10   5  10        2.42       -0.45      3.44 o 
  -9   5  10       47.18       49.52      8.01 o 
  -8   5  10       11.36       13.73      1.35 o 
  -7   5  10      140.29      139.16      4.55 o 
  -6   5  10      193.49      205.87      8.13 o 
  -5   5  10      227.11      218.37      6.28 o 
  -4   5  10        5.86        8.83      2.22 o 
  -3   5  10        8.97        9.86      2.19 o 
  -2   5  10        6.94        6.93      2.77 o 
  -1   5  10       39.38       38.91      2.90 o 
   0   5  10        0.01        0.21      1.02 o 
   1   5  10       94.65       98.80      3.14 o 
   2   5  10       31.93       35.36      2.46 o 
   3   5  10        0.18        1.16      1.55 o 
 -10   6  10        0.93        5.99      4.04 o 
  -9   6  10       45.79       45.08      6.14 o 
  -8   6  10       80.99       84.62      3.03 o 
  -7   6  10        0.24        0.18      1.62 o 
  -6   6  10       91.37       89.72      4.14 o 
  -5   6  10      165.72      162.00      6.42 o 
  -4   6  10       35.42       40.06      3.22 o 
  -3   6  10       12.05       14.93      2.58 o 
  -2   6  10        9.73        9.07      2.34 o 
  -1   6  10        1.10        4.89      1.73 o 
   0   6  10        4.04        2.68      1.64 o 
   1   6  10       62.37       62.95      3.27 o 
   2   6  10       57.66       62.05      2.88 o 
  -9   7  10       26.89       20.82      5.39 o 
  -8   7  10       97.20      100.60      3.58 o 
  -7   7  10        0.42       -0.82      1.70 o 
  -6   7  10       68.62       79.20      4.11 o 
  -5   7  10       36.62       33.70      4.49 o 
  -4   7  10        2.57        6.26      2.26 o 
  -3   7  10        5.09        4.09      2.19 o 
  -2   7  10        0.04        0.76      1.94 o 
  -1   7  10        7.30       10.55      2.11 o 
   0   7  10       26.75       26.69      2.75 o 
   1   7  10       44.61       48.21      3.52 o 
  -8   8  10       53.76       58.34      6.29 o 
  -7   8  10       53.29       53.18      3.92 o 
  -6   8  10        0.01       -1.95      2.70 o 
  -5   8  10        4.26        1.65      3.29 o 
  -4   8  10        9.76       16.47      4.19 o 
  -3   8  10       13.94       14.81      2.73 o 
  -2   8  10        5.84        6.80      2.48 o 
  -1   8  10       20.36       16.77      3.59 o 
   0   8  10       42.76       46.38      3.59 o 
  -7   9  10       20.76       29.25      3.40 o 
  -6   9  10       29.94       32.50      4.79 o 
  -5   9  10       52.37       43.58      5.54 o 
  -4   9  10       21.17       20.37      4.79 o 
  -3   9  10        1.99        4.83      2.45 o 
  -2   9  10        0.04       -0.64      3.82 o 
  -1   9  10       17.25       24.86      4.34 o 
  -4  10  10       15.51       14.68      4.79 o 
  -4  -9  11       16.17       12.43      2.85 o 
  -3  -9  11        0.14        1.11      2.85 o 
  -2  -9  11        5.89        7.25      2.24 o 
  -1  -9  11       13.34       20.38      3.91 o 
  -6  -8  11       34.28       45.98      3.89 o 
  -5  -8  11        9.93       11.38      2.70 o 
  -4  -8  11       17.85       16.32      3.15 o 
  -3  -8  11        0.03        0.69      1.77 o 
  -2  -8  11       24.50       27.58      2.98 o 
  -1  -8  11        6.45        2.65      2.88 o 
   0  -8  11       10.03       13.37      3.53 o 
   1  -8  11        2.49        4.36      3.07 o 
  -7  -7  11       93.23      109.18      3.83 o 
  -6  -7  11       10.67       10.91      2.04 o 
  -5  -7  11        6.41        7.19      2.40 o 
  -4  -7  11       24.44       20.07      3.15 o 
  -3  -7  11       18.22       13.75      2.26 o 
  -2  -7  11       39.67       44.26      3.34 o 
  -1  -7  11       13.12        8.94      3.82 o 
   0  -7  11       43.73       51.99     11.83 o 
   1  -7  11       24.16       31.49      4.09 o 
   2  -7  11        9.23       13.59      2.07 o 
  -8  -6  11       20.66       23.21      4.49 o 
  -7  -6  11        6.00        3.58      1.66 o 
  -6  -6  11       25.70       26.13      2.21 o 
  -5  -6  11       53.67       57.81      4.19 o 
  -4  -6  11       52.99       50.02      4.19 o 
  -3  -6  11      127.77      127.94      4.96 o 
  -2  -6  11       21.77       20.05      2.47 o 
  -1  -6  11        1.32        3.05      2.47 o 
   0  -6  11       32.62       29.13      3.76 o 
   1  -6  11       78.73       80.66      3.41 o 
   2  -6  11        1.37        2.10      1.38 o 
   3  -6  11       15.41       20.94      2.48 o 
  -9  -5  11        7.61        6.74      3.44 o 
  -8  -5  11        0.57       -2.10      2.40 o 
  -7  -5  11       15.05       13.49      1.65 o 
  -6  -5  11       62.13       55.75      2.79 o 
  -5  -5  11        0.10       -1.27      1.27 o 
  -4  -5  11       23.46       32.35      3.44 o 
  -3  -5  11       46.43       48.44      3.11 o 
  -2  -5  11       47.44       48.62      3.37 o 
  -1  -5  11       26.11       29.16      3.47 o 
   0  -5  11       12.49       12.18      3.05 o 
   1  -5  11       24.40       22.68      1.83 o 
   2  -5  11        1.09        1.37      1.24 o 
   3  -5  11        0.84        1.69      1.37 o 
  -9  -4  11       17.29       11.83      3.59 o 
  -8  -4  11        5.17        0.21      1.85 o 
  -7  -4  11        5.36        1.85      1.92 o 
  -6  -4  11        3.64        3.62      1.49 o 
  -5  -4  11       34.98       28.26      2.26 o 
  -4  -4  11       33.71       40.14      3.74 o 
  -3  -4  11      218.37      213.67      6.89 o 
  -2  -4  11       97.48      103.75      4.44 o 
  -1  -4  11       17.01       18.55      2.95 o 
   0  -4  11        0.02       -0.50      1.20 o 
   1  -4  11       31.28       36.49      2.54 o 
   2  -4  11       10.48       10.90      1.51 o 
   3  -4  11        1.80       -0.96      2.08 o 
 -10  -3  11       30.01       27.56      4.64 o 
  -9  -3  11       30.41       26.96      4.34 o 
  -8  -3  11        7.99        5.77      2.30 o 
  -7  -3  11       13.95       10.45      1.46 o 
  -6  -3  11       10.02       11.81      1.68 o 
  -5  -3  11       11.86       12.46      1.77 o 
  -4  -3  11        0.71        0.11      1.43 o 
  -3  -3  11       10.00        5.35      1.74 o 
  -2  -3  11      116.21      100.54      5.69 o 
  -1  -3  11       23.35       21.60      6.59 o 
   0  -3  11        6.42        7.50      1.47 o 
   1  -3  11       90.90      102.46      3.51 o 
   2  -3  11        9.51       10.62      1.61 o 
   3  -3  11        8.25       11.71      1.88 o 
 -10  -2  11        7.03        6.14      3.44 o 
  -9  -2  11        1.95       -2.25      2.25 o 
  -8  -2  11        0.02        0.21      1.94 o 
  -7  -2  11       53.69       51.27      2.53 o 
  -6  -2  11       44.68       45.02      3.62 o 
  -5  -2  11       25.43       29.78      2.30 o 
  -4  -2  11       15.01       14.33      1.77 o 
  -3  -2  11       58.17       59.74      3.55 o 
  -2  -2  11      438.35      405.67      9.53 o 
  -1  -2  11       26.79       29.15      2.78 o 
   0  -2  11        0.00       -1.18      1.56 o 
   1  -2  11        0.01        0.06      1.10 o 
   2  -2  11        1.73        3.17      1.12 o 
   3  -2  11        1.53        1.75      1.36 o 
   4  -2  11       27.38       29.45      4.04 o 
 -10  -1  11        0.01       -1.20      2.70 o 
  -9  -1  11        0.01        1.49      1.98 o 
  -8  -1  11        3.16        3.79      2.11 o 
  -7  -1  11       22.00       21.45      1.88 o 
  -6  -1  11       13.58       13.09      2.52 o 
  -5  -1  11       43.23       47.30      6.03 o 
  -4  -1  11       12.27       12.57      1.60 o 
  -3  -1  11       90.31      100.98      4.44 o 
  -2  -1  11      277.86      268.88      7.56 o 
  -1  -1  11       47.55       50.85      2.39 o 
   0  -1  11        0.31        2.40      1.17 o 
   1  -1  11       35.00       32.16      1.86 o 
   2  -1  11       62.03       73.45      2.64 o 
   3  -1  11       70.16       72.65      5.23 o 
   4  -1  11        0.70        1.72      2.00 o 
 -10   0  11        0.41       -0.15      2.85 o 
  -9   0  11       95.16      101.72      5.46 o 
  -8   0  11      125.27      130.39      7.82 o 
  -7   0  11       88.27       89.11      3.42 o 
  -6   0  11       26.53       26.26      2.18 o 
  -5   0  11      237.28      231.13      5.89 o 
  -4   0  11       44.28       45.06      2.43 o 
  -3   0  11       19.88       10.77      2.12 o 
  -2   0  11       93.98       90.73      4.44 o 
  -1   0  11       46.45       38.86      2.28 o 
   0   0  11        5.53        7.25      1.17 o 
   1   0  11       13.48       15.69      1.47 o 
   2   0  11       52.25       56.10      2.56 o 
   3   0  11       56.37       63.98      3.73 o 
 -10   1  11       18.89       19.17      4.19 o 
  -9   1  11      212.71      222.83     13.33 o 
  -8   1  11       29.23       27.30      1.66 o 
  -7   1  11        7.52        4.94      1.46 o 
  -6   1  11       80.63       78.19      3.34 o 
  -5   1  11       88.83       91.69      3.83 o 
  -4   1  11      162.56      161.26      4.79 o 
  -3   1  11       16.77       19.65      2.59 o 
  -2   1  11      147.00      141.44      5.45 o 
  -1   1  11      193.67      180.27      4.61 o 
   0   1  11        0.43        0.89      1.08 o 
   1   1  11        1.33        1.66      1.01 o 
   2   1  11      109.64      113.55      3.18 o 
   3   1  11       43.70       41.12      4.46 o 
 -10   2  11       45.07       41.49      5.39 o 
  -9   2  11       28.37       23.89      3.52 o 
  -8   2  11       74.94       85.98      3.31 o 
  -7   2  11      167.43      154.31      4.53 o 
  -6   2  11       45.21       41.18      2.71 o 
  -5   2  11        0.11        0.49      1.58 o 
  -4   2  11        3.57        3.30      2.47 o 
  -3   2  11      109.98      104.74      6.14 o 
  -2   2  11       48.71       60.13      3.69 o 
  -1   2  11      161.16      159.42      6.44 o 
   0   2  11       30.55       34.91      2.60 o 
   1   2  11       49.22       59.97      3.01 o 
   2   2  11        0.02        0.35      0.98 o 
   3   2  11       68.72       74.14      4.16 o 
 -10   3  11       80.01      103.19      7.79 o 
  -9   3  11       59.83       55.72      4.52 o 
  -8   3  11      326.84      350.59     15.56 o 
  -7   3  11       65.44       59.79      3.06 o 
  -6   3  11       13.23       10.05      1.92 o 
  -5   3  11        2.01        2.01      1.67 o 
  -4   3  11       28.46       30.54      2.91 o 
  -3   3  11        2.19        0.90      1.79 o 
  -2   3  11       18.18       29.92      3.01 o 
  -1   3  11      117.06      124.90      7.04 o 
   0   3  11      110.56      125.98      3.47 o 
   1   3  11        9.37       10.08      1.38 o 
   2   3  11        3.49        5.99      1.23 o 
   3   3  11      136.30      150.28     10.63 o 
 -10   4  11       13.42       23.66      5.09 o 
  -9   4  11       38.21       39.39      5.69 o 
  -8   4  11        1.13       -0.54      1.17 o 
  -7   4  11       27.84       27.49      2.42 o 
  -6   4  11       26.81       33.89      2.76 o 
  -5   4  11      161.18      156.77      6.18 o 
  -4   4  11       64.24       65.56      3.86 o 
  -3   4  11        3.76        4.80      2.06 o 
  -2   4  11        0.24       -1.01      1.80 o 
  -1   4  11       19.35       24.86      3.74 o 
   0   4  11       46.82       39.54      2.38 o 
   1   4  11        2.05        1.46      1.00 o 
   2   4  11       19.48       27.47      1.86 o 
  -9   5  11       23.35       22.76      5.09 o 
  -8   5  11       75.42       78.64      5.33 o 
  -7   5  11       12.72       13.59      2.17 o 
  -6   5  11       30.42       30.57      2.84 o 
  -5   5  11       10.35       11.38      3.29 o 
  -4   5  11        0.91        4.08      2.05 o 
  -3   5  11       23.97       25.85      2.94 o 
  -2   5  11        0.05       -1.16      3.07 o 
  -1   5  11        4.49        1.95      2.70 o 
   0   5  11       38.49       41.13      3.18 o 
   1   5  11       14.83       21.93      2.04 o 
   2   5  11        4.19        6.21      1.50 o 
  -9   6  11       23.26       24.26      5.39 o 
  -8   6  11       16.14       12.36      1.87 o 
  -7   6  11      190.63      194.48      5.99 o 
  -6   6  11       64.32       65.97      8.69 o 
  -5   6  11        7.20       10.48      3.44 o 
  -4   6  11       30.52       33.26      3.26 o 
  -3   6  11       11.44       11.02      2.55 o 
  -2   6  11        0.06        1.69      2.70 o 
  -1   6  11        4.95        5.39      2.85 o 
   0   6  11       73.05       88.26      4.44 o 
   1   6  11        0.10        2.21      3.15 o 
  -8   7  11       37.57       38.10      3.22 o 
  -7   7  11      181.13      191.85      8.69 o 
  -6   7  11       16.09       16.17      3.59 o 
  -5   7  11        1.15        4.79      3.15 o 
  -4   7  11        3.04        6.28      2.37 o 
  -3   7  11       14.37       16.62      2.79 o 
  -2   7  11        3.60        3.68      3.52 o 
  -1   7  11       20.36       29.95      4.34 o 
   0   7  11       49.87       43.58      4.79 o 
  -7   8  11       27.79       37.89      4.49 o 
  -6   8  11       49.33       44.48      5.24 o 
  -5   8  11        2.60       -1.65      3.00 o 
  -4   8  11        0.01       -1.75      2.01 o 
  -3   8  11       13.73       16.58      3.74 o 
  -2   8  11        3.67        1.05      2.85 o 
  -1   8  11        6.67        4.94      3.29 o 
  -5   9  11        6.78        7.79      4.19 o 
  -4   9  11        4.17        9.88      4.34 o 
  -4  -8  12       31.87       44.48      4.34 o 
  -3  -8  12        5.22        7.72      4.04 o 
  -2  -8  12        2.97        3.56      2.11 o 
  -6  -7  12        0.01        1.35      1.95 o 
  -5  -7  12        4.05        8.39      2.55 o 
  -4  -7  12        1.88       -0.90      1.95 o 
  -3  -7  12       45.69       44.92      4.64 o 
  -2  -7  12        9.24        8.88      2.19 o 
  -1  -7  12       11.76       14.53      4.04 o 
   0  -7  12       22.18       19.17      4.49 o 
  -7  -6  12        2.54        1.37      1.54 o 
  -6  -6  12        0.08       -1.80      1.80 o 
  -5  -6  12        0.26       -0.30      1.80 o 
  -4  -6  12       33.33       39.39      4.04 o 
  -3  -6  12        2.91        4.36      1.86 o 
  -2  -6  12        0.83       -0.74      1.80 o 
  -1  -6  12       16.26       17.52      3.89 o 
   0  -6  12       12.05       14.11      3.51 o 
   1  -6  12       59.31       60.64      5.08 o 
  -8  -5  12        0.11       -0.33      1.22 o 
  -7  -5  12        8.31        7.03      1.64 o 
  -6  -5  12       42.59       40.43      4.42 o 
  -5  -5  12       85.83       87.76      5.24 o 
  -4  -5  12      138.08      144.97      7.19 o 
  -3  -5  12        2.32        1.88      2.32 o 
  -2  -5  12       57.53       55.76      3.64 o 
  -1  -5  12      100.22      106.48      6.89 o 
   0  -5  12       35.36       43.32      4.27 o 
   1  -5  12      125.05      129.28      5.01 o 
   2  -5  12       27.20       29.39      2.46 o 
  -8  -4  12       18.57       18.67      4.79 o 
  -7  -4  12        5.32        4.88      1.48 o 
  -6  -4  12        3.29        3.23      1.80 o 
  -5  -4  12        4.35        4.49      2.10 o 
  -4  -4  12       66.28       73.36      3.84 o 
  -3  -4  12       16.51       16.39      2.38 o 
  -2  -4  12       44.74       41.12      3.12 o 
  -1  -4  12        6.80        6.29      2.85 o 
   0  -4  12       14.94       15.43      3.12 o 
   1  -4  12        6.94        6.40      1.61 o 
   2  -4  12       30.78       30.69      4.76 o 
  -9  -3  12        2.45        4.19      3.15 o 
  -8  -3  12        2.30        1.38      1.12 o 
  -7  -3  12       27.17       25.97      2.12 o 
  -6  -3  12       28.02       24.06      2.16 o 
  -5  -3  12       82.11       78.93      5.09 o 
  -4  -3  12       95.23       99.86      4.48 o 
  -3  -3  12      116.68      127.76      5.14 o 
  -2  -3  12        0.59       -0.99      1.53 o 
  -1  -3  12       11.63        5.54      2.70 o 
   0  -3  12       93.40      111.95      5.72 o 
   1  -3  12        0.19       -0.21      2.63 o 
   2  -3  12      124.97      132.35      4.22 o 
  -9  -2  12        0.56        0.75      2.85 o 
  -8  -2  12        4.35        4.33      1.17 o 
  -7  -2  12        2.12        1.29      1.64 o 
  -6  -2  12        2.24        1.90      1.41 o 
  -5  -2  12       16.11       17.22      3.00 o 
  -4  -2  12       58.06       59.71      3.65 o 
  -3  -2  12      117.72      110.51      5.92 o 
  -2  -2  12       19.43       20.58      4.57 o 
  -1  -2  12       38.32       39.09      4.19 o 
   0  -2  12        4.40       10.04      1.80 o 
   1  -2  12       21.92       29.64      4.06 o 
   2  -2  12        3.33        5.15      1.32 o 
  -9  -1  12        0.84        6.74      3.44 o 
  -8  -1  12        8.76        8.11      1.76 o 
  -7  -1  12       22.38       22.55      1.99 o 
  -6  -1  12       16.01       16.56      1.97 o 
  -5  -1  12       28.77       26.64      2.70 o 
  -4  -1  12       76.60       68.42      5.39 o 
  -3  -1  12       28.95       26.06      2.75 o 
  -2  -1  12        0.71        0.94      1.79 o 
  -1  -1  12       20.76       24.26      3.59 o 
   0  -1  12        0.55        0.70      1.14 o 
   1  -1  12       50.45       55.11      2.43 o 
   2  -1  12       45.13       48.42      2.30 o 
 -10   0  12        1.60       -0.90      3.15 o 
  -9   0  12        0.00        2.85      3.29 o 
  -8   0  12       20.80       21.84      1.76 o 
  -7   0  12        6.43        6.78      1.60 o 
  -6   0  12        2.10        2.98      2.19 o 
  -5   0  12       54.09       51.34      3.56 o 
  -4   0  12       81.57       79.24      4.18 o 
  -3   0  12       75.83       84.33      4.39 o 
  -2   0  12        5.35        5.29      2.05 o 
  -1   0  12       33.31       19.62      3.44 o 
   0   0  12        0.88        0.17      1.36 o 
   1   0  12        2.07        2.96      1.14 o 
   2   0  12       15.49       21.86      2.26 o 
 -10   1  12       29.65       31.00      4.94 o 
  -9   1  12       67.12       73.68      6.59 o 
  -8   1  12        0.39       -0.69      1.60 o 
  -7   1  12       49.53       49.65      3.94 o 
  -6   1  12       22.23       21.55      2.31 o 
  -5   1  12        7.28        3.74      2.70 o 
  -4   1  12      111.31      121.39      5.14 o 
  -3   1  12        4.73        5.71      2.06 o 
  -2   1  12        2.57        1.32      1.85 o 
  -1   1  12       40.68       44.33      4.49 o 
   0   1  12       63.57       67.98      4.19 o 
   1   1  12       22.27       18.66      1.65 o 
   2   1  12       44.52       48.01      2.49 o 
 -10   2  12        9.43       12.43      4.19 o 
  -9   2  12       29.41       24.56      4.64 o 
  -8   2  12       31.10       33.48      5.84 o 
  -7   2  12      143.26      147.80      7.81 o 
  -6   2  12       89.16       89.11      3.99 o 
  -5   2  12        0.06        0.30      2.40 o 
  -4   2  12       32.89       32.28      3.12 o 
  -3   2  12        4.33        1.86      2.00 o 
  -2   2  12       12.87        9.92      3.29 o 
  -1   2  12       42.20       36.84      4.19 o 
   0   2  12       84.70       83.27      5.54 o 
   1   2  12       36.19       39.25      2.46 o 
   2   2  12       16.54       20.20      2.75 o 
  -9   3  12       52.31       51.67      6.14 o 
  -8   3  12        1.08        0.56      1.29 o 
  -7   3  12       27.56       32.33      2.59 o 
  -6   3  12        6.80        7.94      3.00 o 
  -5   3  12        0.31       -2.25      2.25 o 
  -4   3  12       75.19       73.59      4.57 o 
  -3   3  12      115.52      121.39      5.99 o 
  -2   3  12       12.43       12.92      2.62 o 
  -1   3  12        5.31        4.94      2.85 o 
   0   3  12       40.61       43.58      4.49 o 
   1   3  12       41.59       47.01      2.68 o 
  -9   4  12       42.61       41.49      6.14 o 
  -8   4  12      113.71      106.73      3.82 o 
  -7   4  12        1.94        3.37      1.79 o 
  -6   4  12        6.73       11.00      2.44 o 
  -5   4  12        0.73        3.00      2.85 o 
  -4   4  12       43.43       46.54      3.64 o 
  -3   4  12       15.12       14.87      2.62 o 
  -2   4  12       40.55       48.55      3.73 o 
  -1   4  12      111.01      110.53      6.89 o 
   0   4  12       26.40       30.55      4.04 o 
   1   4  12      114.75      126.79      5.07 o 
  -9   5  12       22.17       26.21      5.69 o 
  -8   5  12        9.69        9.30      1.97 o 
  -7   5  12       71.24       75.33      4.64 o 
  -6   5  12       41.80       44.78      4.94 o 
  -5   5  12       13.59       13.93      3.74 o 
  -4   5  12       19.15       25.20      3.05 o 
  -3   5  12       56.52       63.05      6.44 o 
  -1   5  12        0.09        0.90      2.55 o 
   0   5  12       13.85       13.63      3.29 o 
  -8   6  12       15.04       16.48      2.41 o 
  -7   6  12        6.67       10.30      3.59 o 
  -6   6  12       20.68       29.95      4.49 o 
  -5   6  12       16.01       24.11      4.49 o 
  -4   6  12       10.42       10.24      2.64 o 
  -3   6  12        4.71        8.44      2.54 o 
  -2   6  12        6.60        6.74      3.15 o 
  -1   6  12       47.87       61.85      5.84 o 
  -7   7  12        0.70        3.15      2.85 o 
  -6   7  12       27.63       28.76      4.49 o 
  -5   7  12       15.90       12.43      4.19 o 
  -4   7  12       45.14       49.73      4.34 o 
  -3   7  12        4.24        3.56      2.43 o 
  -2   7  12       84.06       92.26      7.04 o 
  -5  -6  13        0.25       -0.75      1.95 o 
  -4  -6  13       18.35       19.32      3.29 o 
  -3  -6  13       16.78       13.76      2.45 o 
  -2  -6  13       13.95       15.16      2.64 o 
  -1  -6  13        4.02        4.64      3.44 o 
  -7  -5  13        0.01       -1.65      1.65 o 
  -6  -5  13        2.82        3.44      2.10 o 
  -5  -5  13        0.05        1.95      2.25 o 
  -4  -5  13        0.72       -1.95      1.95 o 
  -3  -5  13       27.59       24.35      2.84 o 
  -2  -5  13        1.21       -1.79      1.79 o 
  -1  -5  13        0.40       -0.75      2.85 o 
   0  -5  13       27.77       30.10      4.49 o 
  -7  -4  13       39.15       43.71      3.07 o 
  -6  -4  13       74.58       82.67      5.24 o 
  -5  -4  13        6.11        8.84      2.70 o 
  -4  -4  13       16.61       23.79      2.73 o 
  -3  -4  13      119.11      126.02      6.07 o 
  -2  -4  13       13.64       17.23      2.65 o 
  -1  -4  13       71.00       87.91      6.59 o 
   0  -4  13        6.23        5.69      3.15 o 
  -8  -3  13       22.51       24.47      2.85 o 
  -7  -3  13       44.11       53.03      3.29 o 
  -6  -3  13       46.33       53.77      4.34 o 
  -5  -3  13        4.27        0.45      2.10 o 
  -4  -3  13       19.34       18.28      2.58 o 
  -3  -3  13       92.71       95.49      4.66 o 
  -2  -3  13       19.80       15.01      4.04 o 
  -1  -3  13        0.02       -0.90      2.55 o 
   0  -3  13        6.42        7.04      3.15 o 
   1  -3  13       30.16       34.75      4.19 o 
  -8  -2  13       12.47       13.03      1.77 o 
  -7  -2  13        0.06        1.87      1.56 o 
  -6  -2  13       82.59      104.54      5.84 o 
  -5  -2  13       32.80       44.63      4.34 o 
  -4  -2  13        0.43        0.53      1.79 o 
  -3  -2  13       43.46       42.98      3.39 o 
  -2  -2  13       84.77       89.81      4.75 o 
  -1  -2  13        0.95       -2.25      2.25 o 
   0  -2  13       19.53       30.70      4.19 o 
   1  -2  13        3.07        7.04      3.00 o 
  -9  -1  13       39.29       36.54      5.54 o 
  -8  -1  13        2.53        1.81      1.36 o 
  -7  -1  13       10.58       11.65      2.04 o 
  -6  -1  13      130.39      157.55      7.49 o 
  -5  -1  13       59.42       57.51      4.94 o 
  -4  -1  13        6.64        6.66      2.01 o 
  -3  -1  13       13.59       13.42      2.49 o 
  -2  -1  13       60.14       48.69      8.16 o 
  -1  -1  13        2.82        1.50      2.70 o 
   0  -1  13        0.30       -0.45      2.55 o 
   1  -1  13       14.08       16.02      3.15 o 
  -9   0  13       16.22       20.52      4.64 o 
  -8   0  13        2.36        1.32      1.27 o 
  -7   0  13        0.04       -1.97      1.97 o 
  -6   0  13       16.13       10.48      2.85 o 
  -5   0  13       25.78       25.91      3.89 o 
  -4   0  13        1.74        0.15      2.62 o 
  -3   0  13       16.27       19.33      3.52 o 
  -2   0  13       23.82       26.26      3.22 o 
  -1   0  13       16.18       20.37      3.74 o 
   0   0  13        0.22        1.50      2.55 o 
   1   0  13        0.01       -1.35      2.25 o 
  -9   1  13       18.29       14.68      4.49 o 
  -8   1  13        7.14        9.14      1.63 o 
  -7   1  13        0.27        0.90      1.58 o 
  -6   1  13        3.02       -0.15      2.25 o 
  -5   1  13      102.56      105.88      7.04 o 
  -4   1  13        0.21        1.04      1.96 o 
  -3   1  13       10.26        8.73      3.07 o 
  -2   1  13        7.99        4.49      3.00 o 
  -1   1  13       32.70       33.25      4.19 o 
   0   1  13        1.32        1.95      2.55 o 
   1   1  13        0.48       -1.20      2.25 o 
  -9   2  13        1.83        4.64      3.89 o 
  -8   2  13       23.19       21.41      3.03 o 
  -7   2  13       13.01       20.88      3.67 o 
  -6   2  13       20.79       19.47      3.44 o 
  -5   2  13       14.62       14.08      3.59 o 
  -4   2  13        2.83        1.31      2.06 o 
  -3   2  13        2.48        0.72      2.06 o 
  -2   2  13       33.01       46.58      4.94 o 
  -1   2  13       12.82       12.58      3.29 o 
   0   2  13        5.46        9.59      3.00 o 
  -8   3  13       50.98       47.48      2.91 o 
  -7   3  13        0.22       -0.94      1.95 o 
  -6   3  13        4.17       -0.15      2.55 o 
  -5   3  13        0.45       -2.55      2.55 o 
  -4   3  13       48.06       51.69      3.91 o 
  -3   3  13       45.49       49.63      6.29 o 
  -2   3  13      107.23      101.69      7.04 o 
  -1   3  13       79.45       83.57      6.14 o 
   0   3  13       17.63       14.98      3.44 o 
  -8   4  13       46.85       48.30      3.37 o 
  -7   4  13        6.07        2.40      2.70 o 
  -6   4  13       22.15       15.43      3.74 o 
  -5   4  13       13.50       11.83      3.74 o 
  -4   4  13        0.52        1.60      2.17 o 
  -3   4  13       16.86       17.02      2.98 o 
  -2   4  13        5.26        2.10      2.85 o 
  -1   4  13       89.48       96.30      6.74 o 
  -7   5  13        0.71        1.65      2.55 o 
  -6   5  13       17.95       18.57      4.04 o 
  -5   5  13        1.53        0.15      3.15 o 
  -4   5  13       64.55       77.18      5.39 o 
  -3   5  13      135.74      145.23      6.33 o 
  -2   5  13       34.48       32.80      4.94 o 
  -6   6  13        1.53        0.90      3.15 o 
  -5   6  13       16.71       10.93      4.19 o 
  -4   6  13       38.47       38.56      3.86 o 
  -3   6  13        1.61        4.28      2.62 o 
  -5  -4  14       27.25       33.40      4.04 o 
  -4  -4  14        0.04       -1.95      1.95 o 
  -3  -4  14        0.32       -0.07      2.32 o 
  -2  -4  14        1.76        0.60      3.00 o 
  -6  -3  14        7.08       11.23      2.85 o 
  -5  -3  14       36.31       34.00      4.19 o 
  -4  -3  14       54.91       61.94      4.11 o 
  -3  -3  14        8.12        8.21      2.43 o 
  -2  -3  14       72.11       72.49      6.14 o 
  -7  -2  14        0.06        3.15      2.10 o 
  -6  -2  14        8.23        8.99      2.70 o 
  -5  -2  14      129.50      147.67      7.79 o 
  -4  -2  14       24.79       23.47      3.52 o 
  -3  -2  14       24.94       28.35      6.51 o 
  -2  -2  14        1.70        6.29      3.29 o 
  -1  -2  14        1.67       -1.05      2.85 o 
  -7  -1  14        0.05       -0.45      1.95 o 
  -6  -1  14        0.15       -0.75      2.25 o 
  -5  -1  14       40.14       38.49      4.64 o 
  -4  -1  14       64.13       69.82      4.87 o 
  -3  -1  14      114.91      142.44      6.03 o 
  -2  -1  14        9.57       16.62      3.74 o 
  -1  -1  14       10.08       14.83      3.59 o 
  -7   0  14        7.08        4.79      2.40 o 
  -6   0  14        0.41       -1.95      1.95 o 
  -5   0  14       24.93       26.51      4.19 o 
  -4   0  14       88.54       96.23      8.01 o 
  -3   0  14        9.68       10.83      2.85 o 
  -2   0  14       46.73       54.96      5.39 o 
  -1   0  14        0.70       -0.90      2.55 o 
  -7   1  14        0.78        0.15      2.10 o 
  -6   1  14        0.04       -2.25      2.25 o 
  -5   1  14        0.92        2.25      3.15 o 
  -4   1  14       18.81       17.08      2.84 o 
  -3   1  14       66.65       78.54      4.86 o 
  -2   1  14       15.34        9.44      3.44 o 
  -1   1  14       71.78       87.76      6.59 o 
  -7   2  14       27.39       25.16      3.59 o 
  -6   2  14        2.47        2.25      3.00 o 
  -5   2  14        4.33        1.35      3.00 o 
  -4   2  14        5.54        5.46      2.49 o 
  -3   2  14       50.68       56.10      4.31 o 
  -2   2  14       21.26       32.95      4.64 o 
  -7   3  14       16.85       17.97      3.44 o 
  -6   3  14       12.60       13.48      3.59 o 
  -5   3  14       12.48       15.58      4.04 o 
  -4   3  14        0.11        2.24      2.37 o 
  -3   3  14       54.52       57.53      6.59 o 
  -6   4  14        1.62       -0.45      3.15 o 
  -5   4  14       20.10       20.52      4.79 o 
  -4   4  14       29.45       30.48      3.60 o 
                                                 
